# Supplementary material for: Exploring epigenetic drift and rare epivariations in amyotrophic lateral sclerosis by epigenome-wide association study
Source: Front Aging Neurosci. 2023 Nov 27;15:1272135. doi: 10.3389/fnagi.2023.1272135 (PMC10711632; doi:10.3389/fnagi.2023.1272135)
Supplement: Supplementary file 1 [file Data_Sheet_1.ZIP]

Archive with 1 entries (1 files):
- SupplementaryTable_1.xlsb
