# Supplementary material for: Exploring epigenetic drift and rare epivariations in amyotrophic lateral sclerosis by epigenome-wide association study
Source: Front Aging Neurosci. 2023 Nov 27;15:1272135. doi: 10.3389/fnagi.2023.1272135 (PMC10711632; doi:10.3389/fnagi.2023.1272135)
Supplement: Supplementary file 2 [file Data_Sheet_2.xlsx]

## Sheet: ST2
Supplementary Table 2 - Data used as input for meta-analysis.
Beta Coefficients and P-values of this study and Hop et al. used for meta-analysis. The first column (cgid) lists the Illumina probe codes. Subsequent columns present the results from each study, including beta coefficients (b), corresponding p-values. (p) and the number of methylation profiles used for differential analysis (weight). Only the cytosines common to both studies were considered (n=3…
cgid	b_Hop	p_Hop	weight_Hop	b_this_study	p_this_study	weight_this_study
cg00000029	0.000633	0.555	9691	-0.0864181	0.104082	122
cg00000108	-0.000268	0.52	5794	-0.0424653	0.657049	122
cg00000109	0.000832	0.228	9696	-0.0599898	0.347501	122
cg00000165	0.000902	0.259	9706	0.0391485	0.544883	122
cg00000236	3.68e-05	0.962	9703	-0.0540099	0.306539	122
cg00000289	0.00172	0.192	5797	-0.0964946	0.0533391	122
cg00000292	-4.26e-05	0.936	9706	0.0573279	0.213336	122
cg00000363	-0.00012	0.912	9704	-0.0252744	0.609055	122
cg00000622	6.92e-05	0.647	9664	0.0149654	0.809166	122
cg00000658	0.000921	0.0605	9705	-0.0218637	0.674391	122
cg00000714	1.56e-05	0.962	9701	-0.0701348	0.0732298	122
cg00000721	0.000187	0.709	9703	-0.11775	0.0947533	122
cg00000734	0.000275	0.129	9706	0.0286274	0.580376	122
cg00000769	-0.000318	0.0732	9657	0.0174192	0.702847	122
cg00000807	9.17e-05	0.846	9705	0.0732634	0.195042	122
cg00000884	0.000483	0.439	9703	-0.00608691	0.912353	122
cg00000905	6.37e-06	0.978	9703	0.0738363	0.165839	122
cg00000924	3.64e-05	0.944	9701	0.00728926	0.823118	122
cg00000948	-0.000167	0.737	9706	0.0216609	0.660438	122
cg00000957	-0.000179	0.559	9705	0.0227683	0.509761	122
cg00001099	0.00241	0.155	9697	-0.00109808	0.992138	122
cg00001245	6.37e-05	0.734	9651	0.0489965	0.53098	122
cg00001249	-0.00148	0.0426	9704	-0.0381329	0.557485	122
cg00001261	-3.39e-05	0.988	5804	-0.106119	0.0923139	122
cg00001269	0.000177	0.7	9706	0.012429	0.789897	122
cg00001349	-0.00179	0.283	5782	0.0338204	0.670832	122
cg00001364	-9.21e-07	0.999	9704	-0.101512	0.0823212	122
cg00001446	-0.000154	0.745	9705	-0.00909671	0.850573	122
cg00001534	0.000759	0.05	9704	0.0138415	0.858342	122
cg00001582	0.000113	0.589	9699	0.0277802	0.598003	122
cg00001583	0.000202	0.677	9696	0.0313269	0.644188	122
cg00001594	-0.000152	0.53	9664	0.0464692	0.505373	122
cg00001687	-0.00019	0.209	9605	0.00928564	0.869784	122
cg00001747	-0.000384	0.545	9700	-0.0265846	0.773517	122
cg00001791	-0.000383	0.397	9705	0.0140221	0.851419	122
cg00001793	0.000188	0.861	9592	0.0446746	0.456989	122
cg00001809	-6.17e-05	0.881	9706	0.019427	0.734665	122
cg00001854	-0.000785	0.163	9700	-0.0845817	0.250347	122
cg00001874	0.001	0.281	9698	0.0427504	0.363182	122
cg00001930	-0.000623	0.332	9668	0.0358685	0.615605	122
cg00002028	0.000301	0.168	9703	0.0862776	0.114131	122
cg00002033	0.000891	0.642	9676	0.162737	0.191464	122
cg00002080	0.00062	0.363	5807	0.135262	0.0749546	122
cg00002116	0.000108	0.354	9644	0.0605566	0.364056	122
cg00002145	0.000398	0.369	9652	0.0512649	0.23725	122
cg00002190	-0.00124	0.255	9704	-0.0894813	0.252389	122
cg00002224	-0.00141	0.472	9705	-0.0361763	0.638138	122
cg00002236	-0.000253	0.112	9705	-0.00477639	0.941307	122
cg00002406	-3.42e-05	0.766	9705	0.0217485	0.760945	122
cg00002426	0.000727	0.16	9704	0.0259394	0.672162	122
cg00002449	-2.42e-05	0.961	9704	-0.0161498	0.7515	122
cg00002464	3.45e-05	0.892	9704	-0.0811612	0.251478	122
cg00002473	-0.000699	0.413	9642	-0.125665	0.167	122
cg00002490	-8.35e-06	0.955	9705	0.10399	0.162172	122
cg00002531	-6.39e-05	0.861	9703	-0.0360528	0.40652	122
cg00002591	0.000176	0.601	9687	-0.0602926	0.199177	122
cg00002593	0.000879	0.0898	9703	0.0106987	0.843306	122
cg00002597	0.00184	0.0429	9676	-0.0642328	0.411925	122
cg00002646	0.000226	0.565	9706	0.0539497	0.247811	122
cg00002660	0.000425	0.0426	9705	0.000802286	0.991105	122
cg00002719	0.000429	0.152	9634	-0.0548322	0.452943	122
cg00002769	0.000268	0.627	9702	-0.0180594	0.657046	122
cg00002808	-0.000557	0.273	9705	0.0571618	0.267716	122
cg00002809	-0.000404	0.205	9683	0.0200447	0.573506	122
cg00002810	-1.43e-05	0.967	9701	0.0167276	0.787216	122
cg00002930	0.000344	0.347	9660	-0.047043	0.4932	122
cg00003091	0.000262	0.105	9704	-0.0384671	0.544259	122
cg00003173	4.63e-05	0.875	9701	0.136089	0.0634751	122
cg00003181	0.000325	0.643	9701	0.0389686	0.468065	122
cg00003202	0.00024	0.0439	9660	-0.0249702	0.691944	122
cg00003287	-2.83e-05	0.976	9698	0.025532	0.659657	122
cg00003298	-0.00018	0.612	9690	0.0545326	0.489065	122
cg00003305	-0.000332	0.636	9500	-0.0151463	0.813141	122
cg00003345	0.000836	0.183	9703	-0.0877426	0.0576934	122
cg00003513	-0.000351	0.43	9705	0.0365666	0.503788	122
cg00003529	-0.00118	0.0468	9705	-0.104458	0.125888	122
cg00003578	-0.000704	0.5	9706	0.0311083	0.696028	122
cg00003625	0.000306	0.844	9698	0.164444	0.117142	122
cg00003784	1.91e-05	0.892	9706	0.0887632	0.213947	122
cg00003858	-0.000286	0.562	9702	0.0980327	0.155069	122
cg00003965	-0.00155	0.216	9681	-0.0128839	0.861507	122
cg00003994	-0.000359	0.266	9691	-0.0555583	0.538913	122
cg00004055	5.7e-05	0.767	9704	-0.0106354	0.812269	122
cg00004061	-0.00277	0.12	9559	0.1201	0.113488	122
cg00004067	0.000327	0.212	9688	-0.0285622	0.505385	122
cg00004072	0.000165	0.294	9700	0.0272034	0.688884	122
cg00004082	-0.000562	0.439	9690	0.0734095	0.33422	122
cg00004089	-0.00156	0.0036	9705	0.0462308	0.574779	122
cg00004105	0.000285	0.704	9643	-0.0695168	0.140579	122
cg00004207	-0.000217	0.462	9706	-0.0388186	0.474933	122
cg00004219	0.000391	0.385	9703	0.0538408	0.40002	122
cg00004257	-0.000628	0.433	9700	-0.0565752	0.425219	122
cg00004421	0.00136	0.348	9443	0.0186383	0.80591	122
cg00004429	-0.000408	0.356	9702	0.0739018	0.0843388	122
cg00004533	-0.0005	0.194	9704	0.0193346	0.742717	122
cg00004562	9.92e-05	0.782	9706	0.00475908	0.903079	122
cg00004608	0.000538	0.688	9706	-0.138903	0.0919672	122
cg00004700	1.16e-05	0.982	9702	0.0875717	0.111731	122
cg00004773	9.6e-05	0.899	5805	0.140858	0.0758417	122
cg00004806	-0.000967	0.119	9694	0.0395271	0.456383	122
cg00004818	-0.000483	0.152	9672	0.0328574	0.636061	122
cg00004859	0.00106	0.217	9691	-0.00719921	0.902719	122
cg00004939	0.000279	0.2	9705	-0.0331128	0.579188	122
cg00004963	0.0024	0.277	9704	-0.0192548	0.899002	122
cg00004979	9.42e-05	0.602	9693	-0.0457424	0.285697	122
cg00004996	-9.53e-05	0.946	9696	0.151547	0.0728983	122
cg00005040	-9.87e-05	0.817	9698	-0.0353947	0.546218	122
cg00005072	0.000624	0.179	9705	0.0904384	0.115989	122
cg00005083	0.000625	0.384	9704	0.0151768	0.843667	122
cg00005112	0.000513	0.241	9702	-0.0575687	0.175884	122
cg00005166	0.000427	0.726	9706	-0.0631812	0.365458	122
cg00005215	0.000252	0.735	9689	-0.0304012	0.703073	122
cg00005297	0.00133	0.246	9703	-0.131562	0.114246	122
cg00005306	6.42e-05	0.635	9655	0.0883492	0.197547	122
cg00005437	-0.000887	0.0563	9704	-0.0745467	0.126893	122
cg00005541	-0.000123	0.809	9700	-0.106347	0.0519459	122
cg00005619	-0.00183	0.000329	9697	-0.0354497	0.505396	122
cg00005622	7.04e-05	0.905	9691	0.0114716	0.915201	122
cg00005740	-0.000791	0.0757	9640	0.0176818	0.749481	122
cg00005817	0.000924	0.315	9526	0.043098	0.594747	122
cg00005847	-0.000418	0.787	5809	-0.0274858	0.773949	122
cg00005849	0.00189	0.344	9702	0.0896559	0.334138	122
cg00005861	-0.000394	0.5	9704	0.0798906	0.236921	122
cg00006032	-0.000422	0.0762	9706	0.152415	0.0237541	122
cg00006081	0.000677	0.264	9701	-0.0662958	0.234803	122
cg00006122	0.000353	0.0406	9695	-0.0996865	0.195698	122
cg00006198	-4.88e-06	0.996	9577	-0.0653	0.389703	122
cg00006243	8.7e-05	0.729	5809	-0.00835856	0.84933	122
cg00006397	-0.000264	0.554	9706	0.0148201	0.759446	122
cg00006414	6.32e-05	0.867	9700	0.00485463	0.942154	122
cg00006459	9.34e-05	0.884	9691	-0.015957	0.825897	122
cg00006626	0.000646	0.721	9700	0.0334955	0.663281	122
cg00006787	-0.000342	0.784	9706	0.0209167	0.766289	122
cg00006884	-0.000122	0.538	9703	0.120405	0.0432746	122
cg00006948	0.00121	0.0822	9702	0.165448	0.150909	122
cg00007032	-1.06e-05	0.959	9705	0.0813137	0.143519	122
cg00007036	-9.03e-05	0.682	9695	-0.0110929	0.815855	122
cg00007064	-0.000304	0.594	9701	0.0280421	0.670803	122
cg00007076	-0.00154	0.0292	9702	0.0540613	0.287787	122
cg00007221	0.000305	0.498	9700	-0.0155202	0.705512	122
cg00007226	-0.000114	0.573	9702	0.0439112	0.389426	122
cg00007239	6.66e-05	0.923	9700	0.0618713	0.264452	122
cg00007269	-1.88e-05	0.919	9706	0.000765238	0.98944	122
cg00007300	-0.000167	0.377	9665	0.0272539	0.647939	122
cg00007324	6.89e-05	0.605	9591	0.00588196	0.925974	122
cg00007326	-9.15e-05	0.906	9706	0.0445363	0.472318	122
cg00007420	-0.000645	0.671	9704	0.0570905	0.508157	122
cg00007426	0.000118	0.78	9705	0.0133485	0.802953	122
cg00007466	0.000218	0.608	9704	0.00587255	0.915405	122
cg00007540	0.00123	0.0671	9698	0.0147417	0.735825	122
cg00007644	0.00037	0.502	9705	-0.0438334	0.493076	122
cg00007675	-8.19e-05	0.88	9700	-0.0232649	0.672897	122
cg00007898	4.08e-05	0.82	9639	-0.0684736	0.382081	122
cg00007981	1.14e-05	0.933	9702	0.129077	0.0898998	122
cg00007987	-4.99e-05	0.874	9673	-0.0483921	0.396938	122
cg00008004	-0.000925	0.0791	9582	-0.0224543	0.740762	122
cg00008033	0.000519	0.163	9700	-0.00151762	0.982141	122
cg00008036	0.000157	0.783	9704	-0.0326109	0.66869	122
cg00008188	1.2e-06	0.995	5809	0.0527455	0.413729	122
cg00008345	6.34e-05	0.89	9702	-0.0317375	0.626538	122
cg00008387	-5.44e-05	0.709	9702	0.12339	0.0032432	122
cg00008446	0.000177	0.777	9706	-0.0471712	0.331635	122
cg00008452	0.000272	0.743	9663	0.156974	0.0599502	122
cg00008488	0.000347	0.59	9705	-0.0155693	0.851539	122
cg00008493	0.000406	0.417	9704	-0.0361798	0.520663	122
cg00008544	0.00118	0.429	5809	0.0716833	0.399976	122
cg00008564	-0.000381	0.474	9699	0.0209034	0.77927	122
cg00008612	-0.001	0.146	9681	-0.0284	0.672872	122
cg00008621	7.15e-06	0.988	9703	-0.0547118	0.321706	122
cg00008629	0.000874	0.603	9679	-0.0317529	0.742257	122
cg00008665	0.000164	0.787	9703	-0.00286802	0.959592	122
cg00008671	0.000575	0.341	9706	0.00566248	0.921672	122
cg00008695	3.23e-05	0.947	9699	0.0657403	0.21251	122
cg00008713	0.000304	0.104	9705	0.0635061	0.179033	122
cg00008737	-0.000285	0.604	9703	0.0780848	0.17496	122
cg00008800	0.000923	0.268	5127	-0.0117246	0.784964	122
cg00008810	-4.33e-06	0.991	9696	0.0270563	0.668362	122
cg00008819	0.000237	0.365	9698	0.0453161	0.366131	122
cg00008823	5.14e-05	0.784	5809	0.00576162	0.942849	122
cg00008839	-7.89e-05	0.591	5750	0.0941892	0.132685	122
cg00008971	0.000583	0.344	9704	0.0256212	0.622077	122
cg00009001	0.000351	0.594	9686	0.0427127	0.586513	122
cg00009053	-0.000773	0.448	9696	-0.00848046	0.885162	122
cg00009088	0.000109	0.872	9689	-0.110012	0.055105	122
cg00009167	2.84e-05	0.873	9706	0.0279869	0.587491	122
cg00009196	0.000724	0.13	9701	-0.0340125	0.506978	122
cg00009214	-0.00025	0.253	9522	0.0972355	0.013231	122
cg00009292	-0.000207	0.627	9660	0.0235568	0.626064	122
cg00009293	-0.000151	0.73	9699	0.0506803	0.266833	122
cg00009364	0.00012	0.613	9676	0.186644	0.0064174	122
cg00009407	-8.88e-05	0.522	9704	0.10663	0.0702057	122
cg00009412	-0.000197	0.187	9703	0.0190044	0.799664	122
cg00009421	7.14e-06	0.989	9703	0.0296224	0.618133	122
cg00009436	-0.000752	0.474	9691	0.0789065	0.364399	122
cg00009553	0.00225	0.00503	9696	0.0372307	0.522696	122
cg00009750	-0.000157	0.746	9699	0.0523108	0.48744	122
cg00009834	-0.000417	0.404	9563	-0.0178202	0.664219	122
cg00009871	-0.000919	0.0694	9700	-0.0631389	0.217268	122
cg00009922	-0.00152	0.00604	9705	0.101868	0.198315	122
cg00009944	0.000422	0.288	9700	0.0590425	0.360183	122
cg00009970	0.00031	0.348	5777	0.0799478	0.262351	122
cg00010046	-6.97e-05	0.71	9704	0.0734658	0.262697	122
cg00010078	-0.00173	0.000749	9702	-0.0624903	0.149878	122
cg00010108	0.0005	0.26	9706	-0.0613666	0.269939	122
cg00010168	-0.000135	0.69	9697	0.0330676	0.625492	122
cg00010266	-0.000131	0.579	9669	0.231778	0.00987846	122
cg00010445	0.000381	0.346	9706	-0.0589888	0.272874	122
cg00010654	-0.000134	0.844	9704	0.0325073	0.463954	122
cg00010672	0.000104	0.937	5222	-4.26057e-05	0.999425	122
cg00010742	0.000736	0.289	9579	-0.13368	0.00793903	122
cg00010789	-0.000606	0.301	9699	0.0169278	0.746706	122
cg00010853	-0.00069	0.501	9704	-0.10286	0.110944	122
cg00010890	0.000343	0.544	9695	-0.0968322	0.0475896	122
cg00010932	-0.00187	0.355	5809	0.0198929	0.824169	122
cg00010946	-0.000451	0.78	9705	-0.144385	0.0275538	122
cg00010947	-0.000372	0.0797	9696	-0.057727	0.432797	122
cg00010954	0.00235	0.219	9681	0.0751719	0.295385	122
cg00010992	0.000308	0.149	9696	0.0660493	0.277874	122
cg00011122	0.000629	0.00265	9692	-0.015649	0.790575	122
cg00011203	0.000411	0.458	9706	0.0127337	0.840253	122
cg00011225	-1.54e-05	0.981	9689	0.194606	0.00773756	122
cg00011239	0.000398	0.6	9686	-0.00877927	0.872688	122
cg00011247	9.01e-05	0.57	9698	0.0881585	0.189082	122
cg00011284	0.00012	0.6	9694	-0.0256845	0.627885	122
cg00011350	0.000175	0.556	9678	-0.0283148	0.30071	122
cg00011459	-0.000213	0.667	9701	-0.0879238	0.0946004	122
cg00011460	3.01e-05	0.937	9700	-0.073352	0.355437	122
cg00011482	0.000375	0.436	9704	-0.0183183	0.745253	122
cg00011564	5.44e-05	0.917	9706	0.0299303	0.637198	122
cg00011578	0.00014	0.342	9704	0.0231497	0.531342	122
cg00011605	0.000243	0.573	9703	-0.0260178	0.673647	122
cg00011616	0.0005	0.035	9650	0.0646293	0.238668	122
cg00011717	-0.000231	0.284	9702	-0.0236355	0.583345	122
cg00011740	-3.55e-05	0.935	9702	0.0459176	0.62954	122
cg00011754	-0.00026	0.488	9705	0.059783	0.176064	122
cg00011856	3.75e-05	0.98	5794	-0.0535546	0.398606	122
cg00011861	-0.00108	0.178	9705	0.0659999	0.196867	122
cg00011924	-0.00238	0.229	9678	0.0738646	0.461462	122
cg00012036	-0.000185	0.456	9702	0.0437786	0.466645	122
cg00012126	-0.000158	0.274	9705	-0.120834	0.109711	122
cg00012148	-0.00109	0.247	9551	-0.0601823	0.357756	122
cg00012194	-0.000141	0.753	9706	0.00306432	0.946018	122
cg00012199	4.13e-05	0.788	9706	0.0319518	0.617183	122
cg00012203	-0.00016	0.263	9610	0.0268079	0.734189	122
cg00012238	0.0017	0.254	9505	0.064562	0.269189	122
cg00012362	-0.000167	0.946	9704	-0.00813992	0.952797	122
cg00012386	-8.01e-05	0.648	9681	-0.033639	0.581206	122
cg00012397	0.000416	0.385	9692	0.0979135	0.322147	122
cg00012469	0.00016	0.548	9701	0.0184446	0.660821	122
cg00012522	-0.000284	0.739	9699	0.135113	0.315632	122
cg00012529	-0.000478	0.0594	9688	0.0541309	0.269607	122
cg00012576	0.00103	0.0296	9702	0.0269296	0.657612	122
cg00012638	0.000602	0.809	5809	-0.0218691	0.816407	122
cg00012692	-0.000118	0.768	9693	0.0281548	0.652226	122
cg00012698	0.000297	0.524	9706	-0.0149156	0.840045	122
cg00012701	0.000257	0.677	9695	0.179835	0.0576656	122
cg00012762	9.17e-05	0.548	9694	0.0384898	0.425265	122
cg00012792	-0.000278	0.201	5807	0.0711957	0.142593	122
cg00012920	-0.000608	0.138	9704	-0.0480913	0.434116	122
cg00012992	-9.58e-05	0.599	9644	0.0640629	0.352976	122
cg00013006	0.000256	0.504	9700	-0.0223149	0.661362	122
cg00013015	0.0001	0.813	9700	0.045223	0.329209	122
cg00013301	-0.000298	0.563	9699	0.0362095	0.527719	122
cg00013349	0.000117	0.894	9695	0.036804	0.62646	122
cg00013369	1.54e-05	0.974	9704	0.0503779	0.462467	122
cg00013374	-5.04e-05	0.912	9697	0.0931298	0.0718727	122
cg00013409	-0.000337	0.511	9697	0.0706803	0.433482	122
cg00013410	-0.000675	0.0124	5797	-0.0324334	0.594922	122
cg00013441	0.000808	0.033	9703	0.0207464	0.624352	122
cg00013451	0.000914	0.379	9706	0.069962	0.259482	122
cg00013475	-0.000164	0.602	9703	-0.0497174	0.461236	122
cg00013569	0.000205	0.296	9685	0.00552519	0.913483	122
cg00013618	-3.08e-05	0.95	9696	0.00784241	0.904704	122
cg00013660	-0.00067	0.127	9702	-0.0107926	0.810085	122
cg00013733	-0.000438	0.488	9701	0.116632	0.0857258	122
cg00013804	0.000242	0.669	9683	0.0596726	0.433179	122
cg00013809	0.000227	0.611	9696	-0.0268354	0.63097	122
cg00013899	-0.000839	0.419	9704	-0.099956	0.235918	122
cg00013993	-4.19e-05	0.717	9690	-0.0750894	0.123429	122
cg00014085	-8.92e-06	0.959	9701	-0.0807343	0.246706	122
cg00014104	-1.22e-05	0.989	9689	0.158619	0.0630766	122
cg00014112	-2.41e-05	0.93	9619	-0.0270482	0.617307	122
cg00014118	0.000163	0.899	9695	-0.0660504	0.295376	122
cg00014194	0.00059	0.757	9700	-0.159404	0.105651	122
cg00014203	-0.00127	0.369	1309	-0.0188674	0.695369	122
cg00014260	4.26e-05	0.951	9698	0.0440917	0.467349	122
cg00014285	-8.81e-05	0.536	9703	0.0429804	0.505173	122
cg00014289	-0.000536	0.119	9698	-0.00818352	0.87053	122
cg00014301	-0.000185	0.713	9698	-0.077381	0.221843	122
cg00014333	0.000577	0.513	9703	0.0456966	0.422452	122
cg00014445	-0.000591	0.253	9703	0.0310845	0.624574	122
cg00014484	-0.000359	0.697	9620	-0.0208378	0.820426	122
cg00014638	-0.00254	0.0777	5686	-0.00831834	0.861654	122
cg00014665	0.000204	0.623	9702	0.0220954	0.743153	122
cg00014667	0.000102	0.754	9702	-0.00231787	0.956404	122
cg00014733	0.000175	0.662	9705	0.0636795	0.14672	122
cg00014752	0.000145	0.516	5809	-0.0218222	0.712531	122
cg00014754	-0.0005	0.408	5808	0.00132596	0.978603	122
cg00014786	0.000754	0.177	9634	-0.0837734	0.289418	122
cg00014806	0.000153	0.491	9696	0.0606034	0.366501	122
cg00014837	0.0002	0.698	9704	-0.00480207	0.936326	122
cg00014900	-0.000106	0.791	9705	0.000229563	0.996509	122
cg00014986	-6.94e-05	0.727	9598	-0.0324819	0.660033	122
cg00014996	4.83e-05	0.784	9669	0.0206874	0.728857	122
cg00014998	0.00132	0.419	9700	0.0110903	0.893886	122
cg00015024	0.000134	0.591	9703	0.141296	0.0130444	122
cg00015058	0.0003	0.197	9706	0.102244	0.235184	122
cg00015121	0.000353	0.772	9698	-0.062205	0.523558	122
cg00015340	-0.000483	0.619	5808	-0.0678682	0.296637	122
cg00015343	-0.000573	0.264	9701	0.090219	0.0435377	122
cg00015373	0.000406	0.534	9692	0.0175499	0.815042	122
cg00015530	-3.62e-05	0.928	9695	0.0532914	0.325083	122
cg00015603	-3.45e-05	0.944	9699	0.00201775	0.970445	122
cg00015639	0.000182	0.603	9706	0.0221085	0.58609	122
cg00015770	-3.82e-05	0.963	9704	0.0502854	0.373303	122
cg00015930	-0.000195	0.2	9679	-0.0961038	0.100787	122
cg00016066	-9.12e-05	0.495	9661	-0.0248199	0.735502	122
cg00016127	1.73e-05	0.978	9659	-0.10509	0.160908	122
cg00016156	-0.000209	0.214	9705	-0.00996216	0.879656	122
cg00016223	0.000152	0.218	9654	0.0361727	0.558687	122
cg00016238	-0.000825	0.0699	9663	-0.146496	0.0690852	122
cg00016255	0.000347	0.602	9705	-0.0817306	0.027133	122
cg00016324	0.000245	0.644	9701	0.0500935	0.476748	122
cg00016360	0.000472	0.495	9704	0.0713674	0.31652	122
cg00016406	0.000251	0.0553	9657	0.0719271	0.361043	122
cg00016439	-0.000428	0.516	9686	0.0782876	0.300475	122
cg00016481	0.000214	0.342	9647	0.0559741	0.215251	122
cg00016498	5.46e-05	0.677	9706	0.0622225	0.379014	122
cg00016593	0.000285	0.535	9706	-0.0421518	0.366512	122
cg00016618	-0.0002	0.417	5807	-0.0264621	0.523232	122
cg00016718	-0.000554	0.406	9657	0.0588822	0.498347	122
cg00016783	-0.000102	0.823	9699	0.161219	0.00478994	122
cg00016814	-0.0024	0.203	1330	0.000355042	0.996955	122
cg00016841	-2.4e-05	0.859	9706	0.0366499	0.442262	122
cg00016892	-0.000327	0.385	9704	-0.0159191	0.678639	122
cg00016913	0.000304	0.719	9703	0.0025194	0.962894	122
cg00016968	0.000995	0.0385	9702	-0.154595	0.00581304	122
cg00016996	0.00026	0.36	5725	-0.0100267	0.864108	122
cg00017033	-8.32e-05	0.688	9687	-0.0382378	0.585435	122
cg00017059	0.000614	0.469	9570	0.00818551	0.924291	122
cg00017062	-0.000233	0.738	5739	-0.0848874	0.167362	122
cg00017188	-5.1e-05	0.857	9693	0.0107115	0.843747	122
cg00017203	0.000634	0.283	9688	0.043531	0.471592	122
cg00017271	-0.00017	0.688	9701	0.0860599	0.102486	122
cg00017362	-0.000898	0.0262	9686	-0.029282	0.6281	122
cg00017363	-0.00012	0.626	9625	0.0310893	0.572727	122
cg00017441	9.46e-05	0.457	9702	0.0276365	0.674368	122
cg00017461	5.95e-05	0.737	9693	0.0239512	0.694212	122
cg00017475	-0.000904	0.0635	9696	-0.0224284	0.665228	122
cg00017489	-0.000292	0.838	9704	0.0142968	0.861941	122
cg00017546	0.000799	0.112	9705	0.0123792	0.824661	122
cg00017601	-0.000575	0.153	9667	-0.0882521	0.013919	122
cg00017826	-0.00145	0.00415	9682	0.0429416	0.330165	122
cg00017842	0.00119	0.103	9702	0.0668941	0.222063	122
cg00017931	0.00137	0.0688	9705	-0.0109082	0.86763	122
cg00017970	-0.00209	0.127	9705	-0.0666162	0.343169	122
cg00018010	0.000455	0.36	9704	0.141328	0.0286569	122
cg00018024	0.000313	0.0877	9663	0.0168655	0.800862	122
cg00018044	-0.000683	0.342	9700	-0.00838693	0.888784	122
cg00018103	0.00037	0.417	9658	-0.0343565	0.541769	122
cg00018128	-0.000392	0.409	9681	0.0308838	0.600624	122
cg00018181	0.00124	0.412	9704	-0.00565827	0.94046	122
cg00018184	0.000355	0.586	5806	-0.0894857	0.0722645	122
cg00018198	0.000376	0.51	5804	0.00273551	0.973848	122
cg00018229	-0.000779	0.00263	9686	-0.0397678	0.543692	122
cg00018524	-0.000183	0.529	9691	-0.0485906	0.489865	122
cg00018539	-7.4e-05	0.88	9704	-0.00384092	0.948987	122
cg00018606	-0.000346	0.516	9702	0.168062	0.0165635	122
cg00018696	0.000425	0.533	9693	0.046839	0.626728	122
cg00018739	0.000183	0.688	9693	-0.0167024	0.820983	122
cg00018828	4.55e-05	0.947	9694	0.023668	0.69672	122
cg00018850	0.000239	0.79	9691	0.00800133	0.906217	122
cg00018866	-0.000354	0.716	5801	-0.105686	0.136424	122
cg00019076	0.000896	0.098	5808	-0.0492022	0.469284	122
cg00019082	-0.000494	0.418	9704	0.0703902	0.457952	122
cg00019093	5.37e-05	0.716	9706	0.0347782	0.636145	122
cg00019118	-0.00173	0.034	9704	0.00938119	0.846115	122
cg00019137	0.000134	0.361	9705	0.0221635	0.682602	122
cg00019151	-0.000923	0.278	9475	0.0525728	0.492658	122
cg00019275	0.00134	0.158	9702	0.132342	0.0346383	122
cg00019301	-0.000104	0.565	9702	-0.00104739	0.987004	122
cg00019308	0.000266	0.522	9703	-0.0417439	0.448603	122
cg00019366	-0.00116	0.0726	9696	0.0524327	0.379295	122
cg00019377	-0.000326	0.0464	9703	0.0290824	0.458823	122
cg00019458	0.000517	0.267	9704	0.0427262	0.48656	122
cg00019463	-0.000141	0.756	9625	0.0167042	0.791928	122
cg00019495	-0.00105	0.712	5808	0.100885	0.484211	122
cg00019511	-0.000243	0.646	9704	-0.0277101	0.631365	122
cg00019576	-2.56e-05	0.864	9588	-0.014254	0.774268	122
cg00019654	-0.0027	0.177	9648	0.186215	0.0202005	122
cg00019678	-7.3e-05	0.874	9701	-0.077365	0.219863	122
cg00019759	-0.000204	0.76	9702	0.0215754	0.696277	122
cg00019778	6.66e-05	0.777	5809	0.0441661	0.305521	122
cg00019809	-8.25e-05	0.501	9586	0.0111498	0.88186	122
cg00019826	-0.000395	0.539	9700	0.0215027	0.684335	122
cg00019838	0.000656	0.444	9686	-0.00240065	0.974432	122
cg00019841	0.000204	0.884	9688	-0.0487194	0.62966	122
cg00019877	-0.000662	0.194	9696	-0.0124841	0.838105	122
cg00019997	0.00144	0.498	9619	-0.00113196	0.990682	122
cg00020052	-7.16e-05	0.767	9704	0.00133917	0.982044	122
cg00020175	-7.03e-05	0.889	9705	-0.0148751	0.817872	122
cg00020191	-8.57e-05	0.849	9693	-0.00388543	0.954583	122
cg00020297	-7.33e-05	0.487	9642	-0.00717682	0.903201	122
cg00020340	1.2e-05	0.962	9646	-0.0466733	0.295263	122
cg00020348	0.000412	0.314	9701	0.0528512	0.270922	122
cg00020390	-0.00209	0.000332	9690	-0.0507174	0.384926	122
cg00020405	-0.00123	0.0163	9699	-0.0705907	0.179695	122
cg00020419	0.000212	0.62	9706	-0.0321716	0.608093	122
cg00020474	0.000289	0.618	9705	-0.0339151	0.630114	122
cg00020533	0.000308	0.608	5806	0.00964967	0.86845	122
cg00020622	0.000193	0.268	9663	0.00590798	0.925123	122
cg00020649	-7.43e-06	0.971	9696	0.0427679	0.494044	122
cg00020720	9.15e-05	0.565	9703	-0.0664439	0.241263	122
cg00020794	-0.000266	0.48	9701	-0.0565783	0.109254	122
cg00020799	0.000331	0.514	9703	0.0116907	0.83355	122
cg00020991	-0.000783	0.304	9704	-0.0546427	0.378289	122
cg00021028	-0.00023	0.287	9668	0.0787985	0.2179	122
cg00021030	-0.000312	0.534	9701	-0.0348077	0.48896	122
cg00021108	-0.000195	0.488	9683	0.0240365	0.580986	122
cg00021128	-0.000468	0.00585	5806	0.0466035	0.333274	122
cg00021152	0.000412	0.363	9695	-0.087166	0.330467	122
cg00021166	-0.000206	0.256	9701	-0.0215796	0.713876	122
cg00021237	0.000335	0.584	9674	0.0896594	0.0445608	122
cg00021242	0.000117	0.897	9703	0.00943627	0.900071	122
cg00021256	0.000324	0.353	9703	0.0306422	0.581037	122
cg00021476	-0.000768	0.591	9694	0.043259	0.583719	122
cg00021513	9.72e-05	0.821	9702	-0.0346972	0.419951	122
cg00021527	-0.00014	0.28	9698	0.0817338	0.234172	122
cg00021539	-0.000617	0.00412	9675	0.0402267	0.537834	122
cg00021540	-7.22e-05	0.77	9701	-0.0314685	0.637247	122
cg00021550	-0.000273	0.615	9703	0.00905382	0.900461	122
cg00021558	-0.000307	0.306	9699	0.0738339	0.184178	122
cg00021600	5.86e-05	0.982	9537	0.0738738	0.40735	122
cg00021762	-0.000107	0.828	9701	0.115958	0.0186609	122
cg00021783	0.000216	0.399	9697	-0.0123902	0.83992	122
cg00021855	-0.00354	0.187	9700	0.0868673	0.523363	122
cg00021933	0.000216	0.471	9695	-0.0309681	0.375685	122
cg00021944	-6.43e-05	0.746	9701	-0.0517891	0.346454	122
cg00021945	-0.000112	0.457	9692	-0.101982	0.0981647	122
cg00021978	0.000881	0.306	5783	-0.036195	0.651569	122
cg00022024	-0.000698	0.69	9595	-0.00791799	0.938409	122
cg00022054	-0.000457	0.678	9698	0.0205956	0.724144	122
cg00022076	-9.03e-05	0.85	9700	0.0221699	0.651097	122
cg00022101	-0.000965	0.273	9600	-0.0901183	0.163729	122
cg00022138	0.000123	0.439	9703	0.0577131	0.326569	122
cg00022145	0.000946	0.0949	9703	0.13721	0.00732873	122
cg00022235	0.000519	0.308	9699	0.0389641	0.455988	122
cg00022259	0.000114	0.797	9700	-0.111337	0.199646	122
cg00022308	-0.000205	0.346	9706	0.0164637	0.818768	122
cg00022492	0.000991	0.0295	9704	0.0791996	0.286011	122
cg00022558	-2.79e-05	0.947	5808	0.0937515	0.146581	122
cg00022594	-0.000293	0.489	9703	0.0270804	0.689997	122
cg00022633	-9.98e-05	0.652	9705	-0.0142626	0.807154	122
cg00022642	2.75e-05	0.882	9702	-0.107555	0.138515	122
cg00022688	-0.000143	0.38	9706	0.101584	0.101876	122
cg00022858	-0.000426	0.384	5808	-0.0299818	0.576101	122
cg00022866	-0.000616	0.678	9696	0.0348465	0.633836	122
cg00022871	-0.000245	0.579	9701	0.00862319	0.874599	122
cg00022900	-1.94e-05	0.979	9691	0.0266267	0.66984	122
cg00022966	-0.00128	0.0345	9698	0.00352857	0.955024	122
cg00022997	0.00572	0.152	5777	0.0819817	0.544364	122
cg00023001	0.000484	0.017	9706	0.041112	0.469678	122
cg00023024	-0.000143	0.888	9705	-0.0248722	0.688258	122
cg00023132	-8.96e-06	0.944	9702	-0.0749126	0.335715	122
cg00023154	-0.000307	0.122	9699	0.0290538	0.670895	122
cg00023168	-6.22e-05	0.804	9699	-0.0497492	0.522552	122
cg00023174	-0.00151	0.103	9703	0.00301294	0.949926	122
cg00023185	-0.000117	0.657	5807	0.0377408	0.648826	122
cg00023233	0.000334	0.16	9699	0.0256375	0.621844	122
cg00023288	4.43e-05	0.87	9614	0.0144544	0.87727	122
cg00023321	0.000857	0.129	9701	0.0750275	0.167943	122
cg00023351	-5.89e-05	0.901	9701	0.0205578	0.756704	122
cg00023411	-0.00114	0.0591	9698	-0.00798738	0.865442	122
cg00023464	0.000931	0.435	9697	-0.0492114	0.47694	122
cg00023673	0.000561	0.23	9699	0.0241005	0.655366	122
cg00023695	3.8e-05	0.776	9667	0.0413268	0.525231	122
cg00023702	-0.000499	0.495	9688	0.0744229	0.258111	122
cg00023726	0.00134	0.0115	9704	0.0825533	0.178018	122
cg00023808	-0.000122	0.846	9689	-0.0646053	0.345962	122
cg00023919	-0.000192	0.902	9673	-0.0563054	0.507282	122
cg00024046	0.000418	0.501	9702	-0.0819766	0.132474	122
cg00024086	-0.000203	0.638	9706	-0.0233372	0.734477	122
cg00024192	0.000547	0.343	5809	0.0154081	0.780378	122
cg00024280	0.000226	0.311	9673	0.0225142	0.623813	122
cg00024382	0.00013	0.743	5808	-0.0112761	0.861912	122
cg00024396	8.92e-05	0.668	9705	-0.0655561	0.198133	122
cg00024404	0.00088	0.0577	9701	-0.0514912	0.405853	122
cg00024416	-0.00357	0.0797	9703	0.0433858	0.741928	122
cg00024443	0.000422	0.537	9706	-0.0896417	0.0989302	122
cg00024471	0.000458	0.445	9698	0.0261164	0.536977	122
cg00024472	-0.00013	0.372	9644	0.043402	0.512589	122
cg00024494	-6.44e-05	0.894	9701	0.0407634	0.574474	122
cg00024516	0.0018	0.103	9686	-0.046928	0.452795	122
cg00024722	-0.000113	0.538	9704	0.0447917	0.317734	122
cg00024790	-1.72e-05	0.923	9704	0.100412	0.12327	122
cg00024812	-0.000164	0.207	9703	-0.00936213	0.903019	122
cg00024967	-0.000258	0.504	9706	-0.169882	0.0158251	122
cg00024989	0.000326	0.497	9703	0.028153	0.656931	122
cg00025044	-0.000444	0.293	5806	-0.0440204	0.536931	122
cg00025138	-5.01e-05	0.706	9675	-0.0105285	0.854567	122
cg00025211	-0.000481	0.291	9705	-0.0725932	0.0335341	122
cg00025347	0.00013	0.794	9689	-0.038214	0.589605	122
cg00025357	0.000134	0.737	9704	-0.0818525	0.429612	122
cg00025405	0.00137	0.222	9705	-0.0372509	0.567208	122
cg00025436	3.87e-05	0.83	9696	0.0110857	0.889297	122
cg00025496	0.00117	0.174	9703	0.106702	0.0218281	122
cg00025591	2.41e-05	0.926	9706	0.126167	0.103722	122
cg00025626	0.00105	0.082	9652	0.0591198	0.32468	122
cg00025643	-0.000103	0.851	9698	0.0386376	0.486206	122
cg00025647	0.000184	0.562	9700	0.0260199	0.617497	122
cg00025663	0.00056	0.249	9702	0.0492894	0.324201	122
cg00025715	0.000317	0.438	9704	-0.0258496	0.585399	122
cg00025795	-0.000324	0.458	9702	-0.0673468	0.14393	122
cg00025823	-0.000334	0.798	9704	-0.0460591	0.548511	122
cg00025877	0.000246	0.135	9699	0.0332558	0.549063	122
cg00025981	-9.52e-05	0.755	9701	0.134965	0.0870643	122
cg00025991	-9.34e-05	0.903	9703	-0.0593285	0.246039	122
cg00026030	-0.000221	0.281	9706	0.133058	0.0240632	122
cg00026033	-0.000367	0.538	5809	-0.0824751	0.0335859	122
cg00026075	-0.000243	0.584	5808	-0.036722	0.315473	122
cg00026104	0.000137	0.459	9699	0.0451754	0.328106	122
cg00026119	4.99e-06	0.981	9687	0.0723861	0.129931	122
cg00026141	0.000637	0.402	9701	0.043431	0.385835	122
cg00026222	4.51e-05	0.836	9692	-0.0489634	0.34578	122
cg00026230	-5.41e-05	0.752	9690	-0.0493969	0.220671	122
cg00026290	0.000775	0.0535	9705	0.0304122	0.604931	122
cg00026327	0.000255	0.583	9703	-0.00688389	0.864723	122
cg00026362	0.00138	0.0918	9705	-0.00883151	0.852486	122
cg00026374	6.91e-05	0.738	9691	-0.0565845	0.501121	122
cg00026412	-0.000748	0.113	9700	-0.0941982	0.0822946	122
cg00026455	-0.000208	0.618	9701	-0.0261422	0.556346	122
cg00026474	-0.000638	0.435	5809	-0.179916	0.00253808	122
cg00026553	-0.000751	0.301	9703	-0.0253819	0.685727	122
cg00026603	-0.000569	0.369	9703	-0.00305515	0.967956	122
cg00026703	-0.000874	0.166	9704	-0.0154974	0.797925	122
cg00026731	-0.000239	0.291	9699	0.103134	0.0543055	122
cg00026776	-0.000319	0.626	9652	0.0341709	0.677915	122
cg00026803	-0.000286	0.855	9697	0.0821618	0.299387	122
cg00026853	8.16e-06	0.947	9682	-0.0452115	0.405283	122
cg00026857	0.000341	0.578	9697	0.0520106	0.516205	122
cg00026909	0.00108	0.454	9706	0.146727	0.121408	122
cg00026919	-0.000585	0.337	9696	-0.046771	0.467646	122
cg00026938	0.000266	0.684	5800	0.11868	0.0161696	122
cg00026974	0.000674	0.0761	9697	-0.00585184	0.881201	122
cg00027037	0.000546	0.0072	5723	0.096198	0.204924	122
cg00027120	0.000341	0.675	5809	-0.0404235	0.582412	122
cg00027232	-4.95e-05	0.92	9704	-0.109994	0.0197778	122
cg00027400	0.000555	0.284	9705	-0.0127128	0.809159	122
cg00027466	0.00101	0.113	9702	-0.0426294	0.411061	122
cg00027499	-0.000206	0.238	9680	0.0115839	0.866989	122
cg00027586	0.0008	0.384	9702	-0.033992	0.525503	122
cg00027637	-0.000676	0.238	9698	0.0374271	0.483472	122
cg00027650	-0.000124	0.915	9209	0.0260238	0.551962	122
cg00027669	0.00369	0.0422	9699	-0.0375439	0.729354	122
cg00027674	-0.000326	0.406	9704	-0.0380299	0.666837	122
cg00027729	-0.000795	0.0399	9701	0.0149144	0.782046	122
cg00027745	0.000225	0.274	9643	-0.00301303	0.959791	122
cg00027990	-0.000698	0.0646	9706	-0.021742	0.572847	122
cg00027995	8.94e-05	0.826	9704	0.0466263	0.438718	122
cg00028013	-0.000397	0.658	9706	-0.0768648	0.208818	122
cg00028014	0.0028	0.202	9677	-0.0525784	0.691394	122
cg00028034	8.73e-05	0.888	9706	-0.0485513	0.212106	122
cg00028056	0.000894	0.547	9702	-0.22945	0.0162831	122
cg00028135	-0.000469	0.588	9705	0.0969501	0.224288	122
cg00028184	0.000307	0.476	9705	0.0343472	0.514625	122
cg00028211	-0.000542	0.625	9676	-0.115312	0.0781941	122
cg00028299	0.000837	0.3	9608	0.118911	0.103853	122
cg00028318	0.000191	0.595	9699	0.00708871	0.783506	122
cg00028336	4.03e-05	0.925	9703	0.0531678	0.396652	122
cg00028338	0.000163	0.725	9702	-0.0428264	0.436607	122
cg00028429	-0.000526	0.641	9704	0.0627663	0.316642	122
cg00028431	-0.000341	0.557	9699	0.119721	0.035912	122
cg00028455	-0.000108	0.472	9702	-0.0359399	0.63263	122
cg00028507	-0.00139	0.0776	9698	-0.0474457	0.374648	122
cg00028515	0.000545	0.226	9700	-0.01461	0.798567	122
cg00028636	0.000186	0.45	9702	0.0618867	0.38943	122
cg00028677	0.000134	0.73	9702	-0.027847	0.652297	122
cg00028678	0.002	0.32	9695	-0.00828445	0.930108	122
cg00028749	-0.000174	0.267	9696	0.0619825	0.200285	122
cg00028757	0.000167	0.214	9668	-0.0324005	0.598852	122
cg00028829	-0.000225	0.244	9699	0.00767958	0.892166	122
cg00028844	0.000571	0.172	9704	0.0639706	0.197911	122
cg00028870	6.49e-05	0.65	9705	0.00614419	0.923426	122
cg00028881	0.00035	0.0557	9670	0.0894702	0.207338	122
cg00028918	-7.24e-05	0.796	9702	0.0743405	0.204819	122
cg00028929	0.00099	0.252	9696	-0.0878388	0.129602	122
cg00028935	-0.000491	0.347	9701	0.054406	0.353365	122
cg00028993	4.3e-05	0.94	9703	0.0236346	0.736104	122
cg00029053	4.84e-06	0.987	5809	0.0686679	0.281095	122
cg00029161	0.000343	0.258	9702	-0.0517294	0.424549	122
cg00029233	9.95e-05	0.572	9699	0.0482258	0.355921	122
cg00029246	-0.000682	0.623	9694	-0.0517582	0.540435	122
cg00029282	0.00014	0.666	5798	-0.0056765	0.875409	122
cg00029284	-0.000751	0.27	9703	0.0473064	0.353417	122
cg00029353	1.2e-05	0.947	9695	0.0447197	0.604953	122
cg00029397	-0.000196	0.216	9704	0.0883874	0.02872	122
cg00029521	0.000171	0.695	9702	0.0338067	0.568122	122
cg00029619	-0.000656	0.483	5809	-0.0339239	0.557912	122
cg00029640	0.000161	0.723	9700	0.0584888	0.25772	122
cg00029678	-0.000662	0.111	9703	0.000273142	0.996174	122
cg00029821	0.000836	0.139	9700	0.0139682	0.848679	122
cg00029822	1.17e-05	0.94	9675	-0.00474476	0.936144	122
cg00029825	1.86e-05	0.972	9704	-0.0719639	0.189238	122
cg00029826	-8.99e-06	0.97	9698	-0.0375058	0.630272	122
cg00029922	0.000444	0.468	5809	-0.0169664	0.798145	122
cg00029973	0.00063	0.168	9700	0.058361	0.477679	122
cg00029979	0.000592	0.056	9702	0.00045766	0.987402	122
cg00030005	-0.00128	0.056	9705	0.0878696	0.101932	122
cg00030047	0.000315	0.679	9631	-0.0508581	0.512237	122
cg00030291	3.29e-06	0.99	9686	0.00856129	0.859511	122
cg00030420	0.000384	0.727	9706	0.0895103	0.368888	122
cg00030422	7.99e-05	0.51	9686	0.034342	0.532267	122
cg00030423	0.000106	0.501	9648	-0.0232485	0.708274	122
cg00030427	0.000844	0.103	9705	0.0103692	0.857965	122
cg00030432	-0.000846	0.112	9704	-0.104714	0.0325988	122
cg00030466	7.92e-05	0.629	9604	0.0569077	0.337875	122
cg00030476	-0.000523	0.468	9694	0.103423	0.151785	122
cg00030501	-0.000124	0.824	9705	0.0836766	0.174892	122
cg00030508	-0.000482	0.321	5799	0.0717734	0.153116	122
cg00030523	0.000505	0.403	9692	-0.0141011	0.781626	122
cg00030588	0.000276	0.625	9700	0.0211975	0.714965	122
cg00030604	-0.00187	0.0481	9698	-0.080561	0.177703	122
cg00030627	3.6e-05	0.946	9702	0.0334531	0.558355	122
cg00030682	-0.000165	0.819	9684	-0.117605	0.19674	122
cg00030774	-0.00048	0.257	9700	-0.0220008	0.522005	122
cg00030795	-5.89e-05	0.658	9611	0.0282826	0.71166	122
cg00030816	-0.000272	0.211	9705	0.0454116	0.321735	122
cg00030909	-0.000101	0.891	9693	0.0363551	0.612711	122
cg00031013	-0.000186	0.764	9704	0.118032	0.0580081	122
cg00031063	-0.000211	0.364	9684	0.0249625	0.563913	122
cg00031105	0.000678	0.169	9678	-0.0256454	0.475443	122
cg00031162	-0.000914	0.151	9703	0.0449928	0.310245	122
cg00031165	-0.00013	0.828	9673	0.0851702	0.13974	122
cg00031187	0.000289	0.531	9702	0.0495673	0.258485	122
cg00031256	-0.000109	0.479	9638	-0.0163853	0.7973	122
cg00031277	-0.000481	0.313	9701	-0.0373194	0.596761	122
cg00031303	-0.000512	0.449	9537	-0.0327538	0.755893	122
cg00031340	-0.000179	0.53	9694	-0.00053349	0.990563	122
cg00031346	0.000298	0.727	9701	0.0105867	0.867801	122
cg00031402	0.000172	0.769	9679	0.046686	0.495089	122
cg00031443	-0.000169	0.685	9693	0.0271664	0.614626	122
cg00031456	-0.000217	0.143	9682	0.0530135	0.350175	122
cg00031476	-8.04e-05	0.813	9667	-0.050412	0.447917	122
cg00031491	-0.000316	0.498	9678	0.0421702	0.48758	122
cg00031663	3.64e-05	0.736	9688	0.0733198	0.312939	122
cg00031708	-7.72e-05	0.828	9706	-0.0980064	0.0754695	122
cg00031722	-0.000533	0.419	9701	-0.0668822	0.258497	122
cg00031759	9.67e-05	0.656	5809	0.0996675	0.0669766	122
cg00031779	0.00022	0.653	9706	-0.0525529	0.353174	122
cg00031896	0.000747	0.0887	9695	-9.21627e-05	0.997841	122
cg00031967	-0.000108	0.495	5805	0.0229872	0.643898	122
cg00031973	-0.000663	0.602	5783	0.0239682	0.60337	122
cg00032036	-4.82e-05	0.862	5807	0.0405045	0.441892	122
cg00032192	-0.000269	0.581	9671	0.0643802	0.374378	122
cg00032205	0.00104	0.385	5808	0.0685988	0.454865	122
cg00032246	0.000231	0.41	9704	-0.0806117	0.18721	122
cg00032308	-0.000249	0.708	9692	0.0292257	0.681066	122
cg00032366	-0.00139	0.00425	9704	-0.000466106	0.991753	122
cg00032419	7.97e-05	0.642	5762	0.159532	0.0548048	122
cg00032490	-0.000119	0.852	9593	-0.0421119	0.440249	122
cg00032609	2.1e-05	0.989	9705	-0.0326183	0.689671	122
cg00032610	0.000705	0.1	9698	-0.00962394	0.874202	122
cg00032643	0.000359	0.546	5806	0.099527	0.219089	122
cg00032664	-2.06e-05	0.96	9703	0.00273467	0.956363	122
cg00032686	0.000104	0.43	5803	0.0707488	0.218591	122
cg00032701	8.14e-05	0.904	5790	0.0631821	0.203169	122
cg00032756	-0.000691	0.166	9697	-0.0653754	0.288333	122
cg00032789	1.98e-05	0.904	9701	0.00893539	0.875381	122
cg00032805	-0.000122	0.774	9700	0.0321972	0.620292	122
cg00032852	-0.000378	0.2	9668	-0.0240325	0.744766	122
cg00032879	-0.000234	0.679	9703	0.0348013	0.586635	122
cg00032884	0.000477	0.483	9705	0.0534508	0.281426	122
cg00032912	0.000627	0.484	9701	0.0166713	0.784577	122
cg00032959	0.000451	0.548	9703	0.0909794	0.208701	122
cg00033155	0.00118	0.239	9704	0.174177	0.00655046	122
cg00033165	0.000512	0.41	9706	-0.103353	0.108708	122
cg00033220	-7.07e-05	0.776	9585	0.0698351	0.319531	122
cg00033304	0.000957	0.303	9704	-0.112049	0.220259	122
cg00033334	0.000154	0.695	9699	-0.00920384	0.869222	122
cg00033490	-0.000452	0.389	9688	-0.0897533	0.231654	122
cg00033516	-0.000714	0.0207	5808	-0.0121535	0.839834	122
cg00033533	-8.02e-05	0.731	9698	-0.00290841	0.968358	122
cg00033551	0.00156	0.0511	9654	-0.0367878	0.507752	122
cg00033643	2.67e-05	0.926	5806	0.0794433	0.0989266	122
cg00033666	-0.000324	0.751	9703	-0.0059121	0.920429	122
cg00033668	-0.000135	0.72	9678	0.167023	0.0162246	122
cg00033703	0.00101	0.226	9585	0.149685	0.0359048	122
cg00033773	-0.000219	0.549	9703	-0.0431739	0.315614	122
cg00033834	-2.9e-05	0.952	9650	0.0112912	0.812892	122
cg00033877	8.23e-05	0.912	9704	-0.0142788	0.829354	122
cg00033909	0.000226	0.842	9487	0.0454634	0.385839	122
cg00033915	-0.000384	0.365	9634	0.00419709	0.937704	122
cg00034003	-0.00138	0.116	9641	0.0449721	0.475267	122
cg00034019	0.000168	0.124	9557	-0.0245456	0.701936	122
cg00034039	-0.000254	0.187	9702	0.023084	0.632211	122
cg00034076	0.000298	0.609	9670	0.101354	0.129708	122
cg00034101	0.00182	0.0149	9703	0.106877	0.0601659	122
cg00034130	0.000157	0.489	9704	0.040164	0.393945	122
cg00034336	0.0017	0.0079	9695	0.170008	0.0066855	122
cg00034376	-0.000493	0.0132	9702	-0.00391182	0.95148	122
cg00034416	-0.000135	0.324	9654	-0.0183441	0.784998	122
cg00034433	-0.000284	0.182	9706	0.15601	0.0214798	122
cg00034555	-1.9e-05	0.903	9695	0.0592241	0.407155	122
cg00034559	0.000312	0.775	9699	0.0833806	0.259158	122
cg00034574	0.000976	0.113	9706	-0.0446833	0.418423	122
cg00034604	-0.000621	0.416	9696	0.0405672	0.414821	122
cg00034611	-0.00043	0.358	9706	-0.0269911	0.569999	122
cg00034650	7.05e-05	0.554	9669	0.0408832	0.432311	122
cg00034755	-0.00013	0.892	9706	0.0331948	0.570733	122
cg00034769	-0.00162	0.125	9703	-0.0503006	0.302219	122
cg00034852	-0.000154	0.688	5808	0.0493021	0.424788	122
cg00035000	7.1e-05	0.792	9704	0.00816794	0.903319	122
cg00035074	0.000507	0.246	9704	-0.00912099	0.850007	122
cg00035197	0.000318	0.742	9706	0.0598052	0.408633	122
cg00035220	0.001	0.391	9683	-0.0556686	0.449581	122
cg00035237	8.53e-05	0.489	9704	0.0375941	0.529564	122
cg00035249	0.000166	0.23	9674	0.0286126	0.629324	122
cg00035268	-0.000399	0.476	9702	-0.0745078	0.382418	122
cg00035316	-0.000378	0.551	9682	-0.0375407	0.551139	122
cg00035326	-0.000611	0.252	5796	-0.00169825	0.977579	122
cg00035347	8.11e-05	0.962	9703	-0.0162071	0.832095	122
cg00035453	-9.27e-05	0.75	9701	-0.0511642	0.392472	122
cg00035623	0.000315	0.0822	9706	0.0281179	0.680312	122
cg00035630	-0.00149	0.0552	9703	-0.0290191	0.724272	122
cg00035636	-0.0051	0.16	9705	0.183394	0.274161	122
cg00035673	0.000371	0.361	9694	0.0402365	0.492422	122
cg00035812	0.000127	0.491	9699	0.00860112	0.883563	122
cg00035847	-0.00121	0.511	9696	0.0487529	0.710358	122
cg00035889	0.00111	0.0354	9641	0.0380852	0.568125	122
cg00035923	0.000414	0.382	9706	0.00608692	0.873225	122
cg00035937	-0.000335	0.659	9704	-0.0272281	0.588624	122
cg00035945	9.66e-05	0.67	9706	-0.0529473	0.463554	122
cg00035969	-8.72e-05	0.71	9704	-0.083215	0.142624	122
cg00035980	-4.58e-05	0.935	9692	0.0220581	0.794074	122
cg00036011	-8.4e-05	0.735	9700	0.00319261	0.953734	122
cg00036110	0.000169	0.812	9698	0.0135139	0.810359	122
cg00036119	0.0017	0.348	9698	0.030413	0.712574	122
cg00036137	7.3e-05	0.923	9698	-0.164287	0.0238466	122
cg00036258	4.46e-05	0.925	9704	0.0321488	0.522307	122
cg00036263	-0.000207	0.421	9665	-0.0071339	0.89166	122
cg00036299	0.00114	0.221	9646	0.0175128	0.752973	122
cg00036324	-0.000838	0.416	9701	-0.0418056	0.583675	122
cg00036328	7.73e-05	0.678	9704	0.162602	0.0127974	122
cg00036347	0.000451	0.678	9698	0.0544173	0.428428	122
cg00036369	-0.000962	0.268	9559	-0.00280359	0.976165	122
cg00036386	3.6e-05	0.86	9521	-0.0121928	0.835948	122
cg00036408	0.000423	0.414	9696	-0.0641948	0.289263	122
cg00036440	-0.000314	0.101	9702	0.134471	0.0518894	122
cg00036570	7.4e-05	0.913	9697	-0.0603011	0.262869	122
cg00036585	0.000414	0.38	9701	-0.0225414	0.687223	122
cg00036588	-0.000311	0.507	9607	0.0372591	0.504432	122
cg00036599	0.000498	0.543	9693	0.00622681	0.945014	122
cg00036664	3.82e-05	0.878	9704	-0.00510924	0.922082	122
cg00036723	0.00189	0.231	9704	-0.0713984	0.28528	122
cg00036732	-0.00102	0.16	9698	0.0619258	0.250419	122
cg00036788	-0.000178	0.792	5807	-0.0071721	0.901222	122
cg00036871	-0.000993	0.1	9698	0.00158363	0.96067	122
cg00036976	0.000123	0.722	9702	-0.0334808	0.476347	122
cg00037013	0.000221	0.752	9704	0.0191565	0.696626	122
cg00037056	-0.00114	0.0346	5809	-0.0169292	0.708166	122
cg00037058	0.000219	0.216	9674	0.062879	0.343298	122
cg00037072	-9.18e-05	0.594	5797	0.0110595	0.846109	122
cg00037153	-0.000183	0.26	9703	-0.0552969	0.339537	122
cg00037314	0.000315	0.0802	9619	-0.0157686	0.780076	122
cg00037388	0.00042	0.0231	9699	0.0128982	0.831593	122
cg00037400	-0.000315	0.324	9704	0.0538393	0.386638	122
cg00037406	-6.01e-05	0.943	9701	0.0410745	0.581681	122
cg00037441	3.38e-05	0.925	9703	-0.0821589	0.262927	122
cg00037450	9.36e-05	0.624	9680	0.024009	0.66592	122
cg00037457	-0.000512	0.618	9694	-0.00165365	0.972108	122
cg00037681	0.000247	0.462	9689	-0.0516	0.430734	122
cg00037763	0.000985	0.0174	9705	-0.0124338	0.804073	122
cg00037856	-0.00211	0.183	9704	-0.0507303	0.619436	122
cg00037930	0.000447	0.355	9701	0.0492148	0.357244	122
cg00037940	0.000396	0.346	9706	0.0153653	0.815812	122
cg00037952	-0.000507	0.174	9706	0.0618931	0.134883	122
cg00038167	0.000269	0.654	9705	-0.0230038	0.660096	122
cg00038239	-7.24e-05	0.604	9615	0.0382596	0.540243	122
cg00038298	0.000135	0.834	9704	0.0322592	0.608723	122
cg00038342	-0.00026	0.569	9702	0.0391109	0.511697	122
cg00038436	1.18e-05	0.942	9705	0.111524	0.0195482	122
cg00038446	0.000751	0.123	9693	0.186696	0.0249255	122
cg00038584	0.000327	0.361	9661	-0.00175807	0.961048	122
cg00038665	2.84e-05	0.956	9691	0.0058495	0.941585	122
cg00038675	9.31e-05	0.923	9704	0.111402	0.015767	122
cg00038711	-0.000232	0.544	5808	0.0792782	0.141097	122
cg00038736	0.000184	0.899	9693	0.0453281	0.532255	122
cg00038857	-0.00159	0.105	9701	-0.0610895	0.257701	122
cg00038877	-0.000144	0.707	9695	-0.0304359	0.60286	122
cg00039016	-0.000375	0.418	9705	-0.0270998	0.670971	122
cg00039044	-2.75e-05	0.861	9654	0.0823066	0.211234	122
cg00039057	0.000907	0.302	9706	-0.0864676	0.235049	122
cg00039070	0.000342	0.453	9702	0.0137725	0.831664	122
cg00039129	-0.000505	0.332	9702	0.036981	0.545444	122
cg00039147	4.12e-05	0.973	9699	-0.0537576	0.404585	122
cg00039176	-0.000118	0.954	9705	-0.0238415	0.791407	122
cg00039177	-0.000171	0.477	9697	-0.00812217	0.886388	122
cg00039326	0.00169	0.0251	9703	0.0528664	0.320061	122
cg00039478	5.47e-05	0.899	9700	-0.0771762	0.0800746	122
cg00039480	-0.000655	0.158	9703	-0.0053298	0.918299	122
cg00039489	-0.000371	0.696	5797	0.0430728	0.541173	122
cg00039505	0.000217	0.414	9698	-0.00788948	0.804187	122
cg00039564	-0.00043	0.227	9702	-0.0137444	0.761841	122
cg00039627	0.00117	0.000885	9679	0.0266947	0.618507	122
cg00039793	-9.18e-05	0.382	9664	0.10474	0.116782	122
cg00039794	0.000284	0.102	9688	0.103294	0.109434	122
cg00039801	0.000282	0.28	5776	0.132622	0.0693209	122
cg00039864	0.000198	0.792	9705	-0.0145092	0.800382	122
cg00039960	0.0009	0.00883	5808	0.0331316	0.590493	122
cg00040007	0.000465	0.377	9703	-0.0208867	0.762593	122
cg00040008	-0.000217	0.284	9701	0.035294	0.56122	122
cg00040016	-0.00112	0.134	5806	0.0129188	0.83674	122
cg00040027	0.000202	0.755	9693	-0.0035385	0.962678	122
cg00040047	-0.000378	0.531	9698	-0.0473711	0.521184	122
cg00040268	-0.000513	0.287	5808	0.0348488	0.504797	122
cg00040312	0.000599	0.275	9700	0.0275592	0.64056	122
cg00040322	-0.000238	0.579	9702	0.0634325	0.213894	122
cg00040367	-0.000248	0.144	9679	-0.0169926	0.779891	122
cg00040380	-0.000205	0.149	9705	-0.00153636	0.985694	122
cg00040411	-0.0036	0.0067	5799	0.0525438	0.483061	122
cg00040423	-0.000276	0.0568	9702	-0.0182329	0.642144	122
cg00040426	-0.000206	0.836	9703	-0.0766872	0.411267	122
cg00040427	0.000825	0.221	9705	-0.12892	0.0190711	122
cg00040446	-0.000218	0.443	9695	0.0596188	0.269021	122
cg00040466	-0.00332	0.0634	9702	0.102374	0.354694	122
cg00040486	0.00052	0.49	9675	-0.0740173	0.310429	122
cg00040566	-0.000167	0.647	9602	-0.00482639	0.933885	122
cg00040569	0.000118	0.462	9705	-0.0466083	0.530938	122
cg00040575	-0.00129	0.0175	9705	-0.0474037	0.241709	122
cg00040588	-0.00138	0.311	9703	0.0686324	0.398361	122
cg00040590	0.00056	0.25	9705	0.00760858	0.887336	122
cg00040708	-1.31e-05	0.971	9705	0.00985459	0.84256	122
cg00040749	-0.00129	0.0388	9695	-0.020741	0.743125	122
cg00040861	0.000114	0.471	9705	0.021902	0.766627	122
cg00040862	0.000608	0.256	9700	0.0337502	0.421359	122
cg00040873	0.000443	0.348	9705	-0.0252857	0.619702	122
cg00040945	0.000141	0.302	9689	-0.0456028	0.487662	122
cg00041014	-0.00185	0.0045	9701	0.135402	0.0319126	122
cg00041047	-0.000569	0.43	9430	0.063371	0.306705	122
cg00041084	0.000295	0.178	9702	0.0871166	0.244097	122
cg00041270	0.000601	0.321	9703	0.074896	0.194817	122
cg00041328	-2.99e-05	0.832	9701	-0.0764238	0.351596	122
cg00041368	1.68e-05	0.969	9705	0.041871	0.441827	122
cg00041401	6.53e-05	0.67	9703	0.112767	0.0902855	122
cg00041467	0.000258	0.356	5803	0.0303252	0.611947	122
cg00041599	-0.000191	0.8	9675	0.0483954	0.323515	122
cg00041636	0.000571	0.183	9698	-0.0131649	0.779234	122
cg00041666	-0.000457	0.412	9702	-0.0332817	0.553286	122
cg00041759	0.000236	0.0797	9664	0.0819324	0.164711	122
cg00041865	0.000276	0.618	9697	-0.0837817	0.379487	122
cg00041872	-6.79e-05	0.708	9703	-0.036874	0.442112	122
cg00041873	-0.000279	0.575	9697	-0.052808	0.418981	122
cg00041901	0.000221	0.061	9705	0.00718141	0.913175	122
cg00041989	0.000159	0.761	9705	-0.0657243	0.16007	122
cg00042059	0.000248	0.62	9696	0.0557569	0.391025	122
cg00042081	-2.74e-05	0.956	9699	-0.00243244	0.97214	122
cg00042144	-0.000137	0.578	5804	-0.0713709	0.26912	122
cg00042208	0.0016	0.195	9559	0.00757179	0.910799	122
cg00042246	0.0011	0.105	5807	0.0183009	0.669162	122
cg00042263	-0.000833	0.62	9704	-0.064235	0.549528	122
cg00042356	5.34e-05	0.698	9678	0.0613767	0.3764	122
cg00042409	0.00112	0.36	9706	0.0611036	0.216775	122
cg00042478	0.000122	0.738	9643	0.0120588	0.831909	122
cg00042568	-0.000373	0.299	9703	-0.0312353	0.532588	122
cg00042611	-0.000275	0.2	5809	-0.0605094	0.223386	122
cg00042657	-6.9e-05	0.83	5795	0.0193148	0.718192	122
cg00042683	-6.08e-05	0.89	9700	-0.137015	0.0755414	122
cg00042837	0.00011	0.657	9704	0.0365462	0.576613	122
cg00042874	5.83e-05	0.66	9684	0.174908	0.00810361	122
cg00042882	-0.000118	0.751	9698	0.0304076	0.57448	122
cg00042914	-0.000779	0.443	9682	-0.0402891	0.494547	122
cg00043004	-0.000563	0.654	9588	0.0348224	0.615181	122
cg00043005	0.000369	0.535	9698	0.0372749	0.546321	122
cg00043043	6.4e-05	0.913	9695	-0.0954254	0.272982	122
cg00043080	-0.00049	0.401	9691	-0.0259365	0.723623	122
cg00043095	0.000524	0.45	9700	-0.0395899	0.707992	122
cg00043284	0.000337	0.488	9703	0.0329157	0.660705	122
cg00043324	-0.000323	0.613	9694	0.235893	0.0895452	122
cg00043364	0.000665	0.293	9662	-0.0396743	0.533138	122
cg00043371	0.000312	0.0288	9694	0.0687682	0.255059	122
cg00043379	-0.00058	0.0655	9704	0.0272135	0.761929	122
cg00043444	-4.48e-05	0.918	9705	-0.0241703	0.705829	122
cg00043510	0.000255	0.593	9701	-0.0438477	0.532232	122
cg00043524	0.000381	0.571	9699	0.0286719	0.709049	122
cg00043564	-0.00117	0.161	9703	-0.0450562	0.487668	122
cg00043591	0.00117	0.24	9697	0.0454518	0.45145	122
cg00043599	-0.000362	0.52	9697	-0.0289484	0.439721	122
cg00043788	-0.000653	0.397	9679	0.0273327	0.721421	122
cg00043790	0.000612	0.268	9706	0.0632014	0.277439	122
cg00043792	-0.000222	0.81	9680	0.0252458	0.663889	122
cg00043800	0.000751	0.152	9703	-0.030134	0.47271	122
cg00043819	-0.000269	0.436	9704	0.176996	0.0297402	122
cg00043949	-0.000108	0.717	9701	0.0242495	0.524404	122
cg00044050	0.000393	0.603	9593	-0.125886	0.0376006	122
cg00044097	0.000344	0.5	9701	0.131753	0.0930777	122
cg00044107	-0.000233	0.761	9623	-0.0592179	0.359045	122
cg00044170	0.000271	0.0464	9612	0.0567117	0.409008	122
cg00044245	9.12e-05	0.769	9704	0.00204807	0.977574	122
cg00044289	0.000199	0.344	9698	0.0165853	0.78136	122
cg00044299	0.000116	0.876	9694	0.0553093	0.46233	122
cg00044318	0.000463	0.246	9705	-0.0155983	0.712593	122
cg00044372	0.00101	0.0846	9699	0.0838407	0.0438458	122
cg00044463	-0.00027	0.633	9585	0.0159938	0.805357	122
cg00044505	-0.000102	0.889	9680	0.00547866	0.917906	122
cg00044665	-7.91e-06	0.984	9705	-0.0511393	0.236403	122
cg00044729	1.52e-05	0.975	9704	0.0326428	0.529225	122
cg00044796	0.0041	0.0546	9698	-0.455768	0.00807452	122
cg00044871	-0.000595	0.692	9702	-0.0415021	0.559334	122
cg00044950	-6.44e-05	0.74	9670	0.0591995	0.187021	122
cg00045061	-0.000256	0.233	9695	0.0367465	0.541601	122
cg00045114	-7.74e-05	0.939	9704	0.0450005	0.365462	122
cg00045118	0.000315	0.461	9702	-0.0218138	0.667411	122
cg00045190	0.0001	0.419	9581	-0.0154977	0.83313	122
cg00045227	-0.00129	0.557	9680	-0.212961	0.0321877	122
cg00045275	0.000296	0.0223	9705	-0.0393522	0.58735	122
cg00045303	0.000141	0.353	9627	-0.0443082	0.480669	122
cg00045607	0.000109	0.414	9704	-0.0668868	0.291218	122
cg00045689	-0.000285	0.813	9686	0.0142185	0.840875	122
cg00045690	0.000404	0.547	9694	0.0492758	0.474369	122
cg00045753	0.000508	0.409	9685	0.0364741	0.528279	122
cg00045762	-0.000691	0.421	9702	-0.0857745	0.251736	122
cg00045787	-0.000269	0.504	9701	-0.0152167	0.781946	122
cg00045902	-0.000544	0.438	9700	0.113046	0.0806033	122
cg00045910	0.00118	0.589	9701	0.0840878	0.429328	122
cg00046018	-0.000139	0.411	9669	0.040189	0.501901	122
cg00046021	-8.11e-05	0.865	5808	0.0185109	0.742527	122
cg00046026	-0.000587	0.511	9683	-0.0428664	0.336878	122
cg00046041	0.000394	0.039	9684	0.0528936	0.184519	122
cg00046105	0.000419	0.231	9702	-0.0235735	0.605085	122
cg00046156	0.002	0.256	9704	0.0959686	0.225282	122
cg00046336	8.11e-05	0.959	9701	0.174601	0.235594	122
cg00046410	0.000394	0.588	9665	-0.0307949	0.66852	122
cg00046499	-0.000584	0.327	9705	0.00133529	0.985427	122
cg00046537	0.000167	0.602	9705	-0.0325132	0.471944	122
cg00046560	0.000117	0.517	9705	0.114719	0.0520244	122
cg00046623	0.00096	0.205	5805	0.0611669	0.39528	122
cg00046625	-1.72e-05	0.962	9692	0.0576566	0.494546	122
cg00046744	-2.25e-05	0.962	9705	0.0666488	0.254089	122
cg00046815	0.000463	0.0402	9705	0.0721655	0.201235	122
cg00046899	-0.00186	0.196	9697	0.0434946	0.518369	122
cg00046913	-0.000202	0.322	9700	0.132671	0.00570992	122
cg00046991	-0.0009	0.0812	9703	-0.00509294	0.951305	122
cg00047050	9.51e-05	0.813	9705	-0.092145	0.0693864	122
cg00047052	0.000982	0.25	9705	0.0861055	0.185306	122
cg00047079	-0.000749	0.439	9706	-0.050203	0.499984	122
cg00047147	0.0011	0.145	5805	-0.02922	0.7358	122
cg00047185	-0.00158	0.14	9690	-0.134182	0.0384518	122
cg00047287	0.000765	0.513	9699	-0.0326522	0.719647	122
cg00047338	0.00114	0.0185	9703	-0.025735	0.711481	122
cg00047469	0.000222	0.176	9700	0.0879129	0.0616456	122
cg00047501	0.000353	0.678	9578	0.0272957	0.742051	122
cg00047683	0.00091	0.151	9705	0.0423347	0.430276	122
cg00047694	-0.000867	0.567	9704	-0.0450265	0.61853	122
cg00047753	3e-06	0.996	9704	-0.0478224	0.517467	122
cg00047815	-0.00104	0.0651	9694	-0.0710022	0.317413	122
cg00048178	9.06e-07	0.997	9703	0.0453842	0.215065	122
cg00048370	-0.00135	0.599	9693	-0.174498	0.126072	122
cg00048381	-0.00101	0.119	9704	0.0235438	0.692769	122
cg00048436	0.000595	0.174	9705	-0.0262979	0.555953	122
cg00048697	-0.000435	0.628	9704	-0.0360319	0.627918	122
cg00048743	-0.00265	0.0609	9606	0.00447627	0.960686	122
cg00048746	-0.000136	0.444	9704	0.0202807	0.70452	122
cg00048759	0.000368	0.72	9695	0.0286794	0.635974	122
cg00048832	-8.03e-05	0.844	9668	0.00465017	0.93271	122
cg00049033	-0.000142	0.755	9694	0.0166743	0.759194	122
cg00049047	0.000161	0.737	9706	0.0117699	0.857252	122
cg00049156	-0.000686	0.247	9705	0.00207069	0.977313	122
cg00049253	0.000114	0.707	9703	0.320847	9.54452e-06	122
cg00049286	-8.42e-05	0.615	9668	0.0228267	0.699873	122
cg00049323	0.000594	0.619	9700	-0.0409546	0.683751	122
cg00049330	-0.000383	0.186	5803	-0.0182978	0.773368	122
cg00049380	0.000446	0.57	9697	-0.097065	0.18962	122
cg00049382	8.62e-05	0.82	9705	0.0880489	0.256838	122
cg00049411	-0.000292	0.137	9703	-0.0408028	0.424454	122
cg00049440	-0.000863	0.144	9691	0.133394	0.0498089	122
cg00049475	-8.81e-05	0.91	5797	-0.0364344	0.544501	122
cg00049502	-0.000152	0.731	9700	-0.0492308	0.396123	122
cg00049595	0.0012	0.364	9703	-0.0242035	0.775675	122
cg00049616	-0.000191	0.638	9705	-0.0906886	0.0983946	122
cg00049664	-0.00162	0.114	9691	-0.0167362	0.870363	122
cg00049691	-0.000297	0.35	9703	-0.0124189	0.861185	122
cg00049709	0.000814	0.146	9691	-0.0713699	0.281875	122
cg00049718	-0.000251	0.0869	9688	0.0550164	0.329594	122
cg00049729	-8.02e-05	0.948	9697	0.0332862	0.535879	122
cg00049868	-0.000423	0.217	9691	-0.0111712	0.824236	122
cg00049892	0.000575	0.491	9705	-0.031897	0.673911	122
cg00049894	0.00176	0.00523	5802	0.0212244	0.667202	122
cg00049973	0.000385	0.0145	9679	-0.0313135	0.636479	122
cg00050133	-0.00205	0.00872	9671	0.00446566	0.949755	122
cg00050152	0.000412	0.305	9702	0.0411407	0.592465	122
cg00050224	-0.000145	0.712	9705	-0.0558881	0.450471	122
cg00050247	0.000274	0.314	9687	0.0386253	0.581016	122
cg00050250	0.000233	0.483	9705	-0.0317912	0.429713	122
cg00050271	0.000527	0.446	9703	-0.0433755	0.468467	122
cg00050289	0.000157	0.821	9683	-0.0579178	0.446493	122
cg00050294	-0.000631	0.189	9705	-0.00231273	0.962572	122
cg00050336	-2.48e-05	0.97	9699	-0.0148222	0.739983	122
cg00050375	0.000167	0.719	9705	-0.0218334	0.638706	122
cg00050402	-0.00135	0.601	9702	-0.227235	0.0645941	122
cg00050482	-0.000243	0.628	9705	-0.0772569	0.283182	122
cg00050496	0.000359	0.594	9703	0.0722351	0.184629	122
cg00050590	8.54e-05	0.7	9693	0.0152345	0.808048	122
cg00050618	-0.00143	0.0142	9705	0.0251955	0.592516	122
cg00050692	4.4e-05	0.921	9699	0.0509068	0.155599	122
cg00050792	-0.000427	0.446	9706	-0.0318248	0.64049	122
cg00050938	0.000295	0.574	9702	-0.0553751	0.403452	122
cg00050984	0.000187	0.291	9684	-0.0338293	0.625562	122
cg00051068	-0.000249	0.293	9706	0.0433399	0.552088	122
cg00051179	-0.000128	0.843	9683	0.0736239	0.174784	122
cg00051307	-0.000103	0.837	9701	0.0239636	0.667986	122
cg00051371	-0.00172	0.0577	9700	0.167885	0.0356904	122
cg00051483	-7.95e-05	0.704	9691	0.0711106	0.355459	122
cg00051546	0.000325	0.0985	9702	0.0779192	0.27437	122
cg00051590	-6.8e-05	0.881	9703	0.0585739	0.19181	122
cg00051595	1.08e-05	0.952	9705	0.0556156	0.478921	122
cg00051662	0.000629	0.485	9702	-0.0871665	0.226372	122
cg00051704	-0.000761	0.127	9702	0.0188757	0.754982	122
cg00051782	-0.00014	0.397	9699	0.148317	0.00431116	122
cg00051979	-0.000911	0.225	9691	-0.035606	0.668593	122
cg00052046	-0.000595	0.24	9705	-0.119175	0.0176496	122
cg00052246	-0.000377	0.553	9656	0.0053128	0.949135	122
cg00052290	3.09e-05	0.851	9703	-0.0100384	0.873382	122
cg00052385	-0.000687	0.265	9695	0.00104474	0.98702	122
cg00052422	-3.36e-05	0.79	9647	0.107794	0.11562	122
cg00052433	0.000245	0.566	9647	0.0159537	0.700757	122
cg00052482	-2.55e-05	0.984	5128	0.120894	0.0146019	122
cg00052550	-4.13e-05	0.821	9695	0.0330801	0.5973	122
cg00052578	-8.14e-05	0.837	9696	0.0121255	0.837736	122
cg00052588	-0.000466	0.331	9696	-0.0469867	0.363014	122
cg00052626	0.000533	0.0867	9522	-0.0598346	0.383615	122
cg00052665	0.00164	0.0324	9699	-0.0998553	0.129223	122
cg00052772	-0.000215	0.719	9681	-0.0157646	0.774874	122
cg00052853	0.000377	0.301	9705	-0.00332506	0.932091	122
cg00052932	0.000944	0.0836	9703	0.0489976	0.44469	122
cg00052964	4.84e-05	0.935	9699	-0.0790908	0.268535	122
cg00053010	4.16e-05	0.782	9642	-0.0356573	0.638316	122
cg00053063	0.000431	0.604	9641	0.0109258	0.861127	122
cg00053073	-1.17e-05	0.96	9698	0.0124975	0.815626	122
cg00053086	0.000172	0.643	5798	0.0233613	0.498997	122
cg00053135	0.000669	0.618	9703	0.0618384	0.456985	122
cg00053261	-0.00022	0.61	9701	0.0257796	0.507214	122
cg00053292	-3.87e-05	0.9	9698	-0.109749	0.0974593	122
cg00053361	-0.000406	0.369	9705	-0.0859328	0.229045	122
cg00053373	0.000229	0.376	9704	-0.000280951	0.99541	122
cg00053393	-0.00102	0.215	9667	-0.0988116	0.0342116	122
cg00053507	2.2e-05	0.945	9706	0.202638	0.00480714	122
cg00053661	-9.2e-05	0.72	9693	0.017989	0.73369	122
cg00053728	0.000793	0.149	9698	-0.0419821	0.569023	122
cg00053755	3.21e-06	0.996	9703	0.148079	0.0509432	122
cg00053851	-0.000221	0.671	9702	0.132162	0.0833887	122
cg00053870	0.000453	0.4	9702	-0.0430082	0.450099	122
cg00053916	0.00151	0.0313	9698	0.0500775	0.297889	122
cg00053927	0.000667	0.509	9705	0.00400446	0.970329	122
cg00054173	0.000298	0.691	9688	-0.0350084	0.569602	122
cg00054197	-0.000515	0.166	9705	0.0344807	0.403947	122
cg00054210	0.0023	0.144	9697	0.0404087	0.514202	122
cg00054248	-3.33e-05	0.829	9700	-0.041352	0.307952	122
cg00054301	-0.000471	0.277	9706	-0.00655847	0.884814	122
cg00054472	-0.000767	0.325	9675	-0.0871631	0.16127	122
cg00054496	0.000413	0.128	9696	-0.0349762	0.395042	122
cg00054511	-0.000339	0.128	9645	0.0181144	0.67691	122
cg00054525	0.000129	0.463	9671	-0.00509234	0.932832	122
cg00054572	-0.00376	0.0514	1334	-0.0337623	0.66	122
cg00054692	-1.34e-05	0.941	9699	0.0270563	0.657304	122
cg00054702	-0.000513	0.185	9703	0.141356	0.0321324	122
cg00054706	5.84e-05	0.735	9703	0.036731	0.597263	122
cg00054741	-0.000527	0.356	9703	-0.0464739	0.487851	122
cg00054771	-0.000264	0.319	9706	0.0904114	0.118721	122
cg00054774	0.00132	0.264	9706	0.00238402	0.967294	122
cg00054791	7.99e-05	0.629	9705	-0.00836614	0.901042	122
cg00054890	0.000314	0.382	9702	-0.0122367	0.792748	122
cg00054971	-0.000997	0.167	9542	-0.0195205	0.811692	122
cg00055052	0.000102	0.808	9702	0.0414512	0.354753	122
cg00055073	-0.00024	0.659	9658	0.039702	0.487652	122
cg00055292	0.000141	0.802	9703	-0.0400544	0.359294	122
cg00055341	0.000828	0.408	9705	0.00540288	0.926532	122
cg00055359	0.00141	0.192	5805	0.0743169	0.267347	122
cg00055462	0.000577	0.297	9700	-0.0822985	0.196642	122
cg00055510	6.32e-05	0.908	9687	0.0978611	0.313825	122
cg00055529	0.00238	0.406	5808	0.252316	0.0320859	122
cg00055555	0.000399	0.25	9704	-0.0793498	0.0814399	122
cg00055557	-0.000519	0.0659	9702	-0.0749157	0.250973	122
cg00055603	0.00195	0.0627	9702	0.109255	0.20559	122
cg00055617	-0.00118	0.00842	9641	0.0530036	0.436814	122
cg00055679	0.000322	0.556	9699	0.0502379	0.362893	122
cg00055726	-0.00137	0.0282	9703	0.0925121	0.0916973	122
cg00055764	-0.00064	0.0892	9547	0.12795	0.0173978	122
cg00055771	-9.78e-05	0.892	9705	-0.0475276	0.498074	122
cg00055811	-0.00146	0.152	9406	-0.0850379	0.301553	122
cg00055848	-0.000107	0.495	9704	-0.0516738	0.460327	122
cg00055881	-1.1e-05	0.984	5800	-0.0355551	0.581944	122
cg00055981	-5.72e-05	0.898	9701	-0.0126134	0.806249	122
cg00055986	0.00157	0.317	9704	0.0178311	0.834903	122
cg00056002	-0.000432	0.431	9704	0.0311612	0.633074	122
cg00056066	0.00113	0.53	9701	-0.0934846	0.241904	122
cg00056074	-0.00021	0.383	9704	0.144219	0.0124132	122
cg00056202	0.000135	0.881	9706	0.0421495	0.674548	122
cg00056257	0.00145	0.387	9704	0.133497	0.123276	122
cg00056433	0.00132	0.463	9705	0.0611301	0.495861	122
cg00056497	-0.00358	0.0897	9697	-0.111594	0.249855	122
cg00056541	-0.000558	0.794	9702	-0.0285845	0.78677	122
cg00056578	-0.000552	0.625	9704	-0.132238	0.209468	122
cg00056628	-0.000131	0.447	9705	0.045788	0.419256	122
cg00056676	-0.000424	0.118	9704	0.0717499	0.218795	122
cg00056754	0.00197	0.00442	9704	0.0774996	0.150408	122
cg00056767	-0.000224	0.247	9704	0.0409871	0.477163	122
cg00056985	7e-05	0.792	9695	0.0195449	0.779399	122
cg00057092	-0.000238	0.535	9703	-0.107977	0.113011	122
cg00057114	0.000258	0.48	9702	0.00663977	0.876068	122
cg00057208	0.000471	0.422	9699	-0.0969072	0.164705	122
cg00057231	-0.000597	0.71	9700	-0.101284	0.306881	122
cg00057240	-0.00107	0.553	5809	0.0465668	0.632194	122
cg00057272	0.00146	0.127	9675	0.0566398	0.330066	122
cg00057317	-0.000312	0.0739	9706	0.0512377	0.43203	122
cg00057324	-0.00286	0.000195	9698	0.0195404	0.695387	122
cg00057393	0.000232	0.416	9675	0.0765071	0.144987	122
cg00057476	-0.000537	0.551	9689	0.0162102	0.80608	122
cg00057569	-0.000765	0.244	9696	-0.12593	0.211837	122
cg00057593	-0.00106	0.3	9706	-0.0961503	0.190726	122
cg00057661	0.000189	0.356	9700	-0.0173659	0.81465	122
cg00057663	7.27e-05	0.76	9695	-0.0658508	0.100999	122
cg00057667	0.000765	0.32	9703	0.0529872	0.48842	122
cg00057676	-4.54e-05	0.755	9697	0.0240453	0.7489	122
cg00057700	-6.3e-05	0.728	9701	0.0719679	0.264992	122
cg00057722	-0.000477	0.734	9704	0.0239853	0.687196	122
cg00057791	-0.000132	0.747	9705	-0.00253411	0.95878	122
cg00057900	0.000749	0.16	5807	0.085477	0.149704	122
cg00057966	0.000296	0.106	9663	0.00378776	0.956651	122
cg00058009	-0.000153	0.924	9704	-0.0127668	0.82351	122
cg00058026	-0.000926	0.159	9703	0.0457539	0.44809	122
cg00058113	-0.000333	0.089	9636	0.00390067	0.951725	122
cg00058163	-0.00202	0.338	5809	0.0624685	0.440832	122
cg00058291	0.000686	0.262	9706	0.00779441	0.872716	122
cg00058296	-0.000739	0.134	9689	0.0655207	0.269273	122
cg00058299	0.000158	0.593	9621	0.02523	0.591411	122
cg00058329	0.000492	0.544	9687	0.104623	0.272017	122
cg00058413	0.000157	0.798	9702	0.0284488	0.678428	122
cg00058515	0.000791	0.673	9654	-0.0292261	0.694904	122
cg00058644	-0.000617	0.181	9700	0.00409387	0.942526	122
cg00058708	0.00016	0.723	9705	-0.116746	0.032533	122
cg00058771	-9.3e-05	0.546	9703	-0.048067	0.516472	122
cg00058786	0.000264	0.253	9682	0.0458979	0.327935	122
cg00058799	-0.000288	0.456	9702	-0.0165543	0.587138	122
cg00058857	-0.000423	0.416	9703	-0.0251007	0.616192	122
cg00058879	0.000791	0.259	9706	0.113979	0.16183	122
cg00058887	0.00125	0.496	9704	-0.00406384	0.97889	122
cg00058923	-0.000327	0.469	9705	0.00845564	0.89111	122
cg00058938	0.000148	0.94	9705	-0.0237272	0.773528	122
cg00059015	-0.000334	0.618	9610	-0.0669113	0.216747	122
cg00059024	-6.51e-05	0.799	9695	0.0480174	0.458274	122
cg00059034	-7.87e-05	0.818	9673	-0.0773092	0.251296	122
cg00059053	-7.02e-05	0.894	9584	-0.000521329	0.993903	122
cg00059089	0.00131	0.375	9585	-0.0767112	0.265401	122
cg00059161	-0.000653	0.227	9704	-0.0324358	0.410844	122
cg00059165	-0.00037	0.394	9699	0.013317	0.759002	122
cg00059225	-0.000298	0.624	9704	0.00182788	0.977995	122
cg00059240	1.26e-05	0.942	9686	0.0412845	0.43642	122
cg00059246	0.00104	0.487	9695	0.0443879	0.605291	122
cg00059309	0.000863	0.1	9703	-0.0366609	0.475076	122
cg00059399	4.85e-05	0.984	9674	-0.121152	0.212459	122
cg00059424	0.000124	0.393	9705	-0.0542467	0.392525	122
cg00059459	0.000459	0.517	9704	0.0241132	0.668383	122
cg00059652	-0.000111	0.892	9701	-0.0964151	0.0586784	122
cg00059662	-0.000527	0.46	9704	0.0364079	0.569558	122
cg00059699	-0.000149	0.831	9696	0.0212826	0.731084	122
cg00059707	-0.000338	0.724	9705	0.00897619	0.905804	122
cg00059737	0.000161	0.833	9702	0.0746263	0.296867	122
cg00059740	-0.000218	0.229	9701	0.216156	0.00135345	122
cg00059854	-0.000225	0.529	9703	-0.0274866	0.51452	122
cg00059879	0.00124	0.112	9691	0.0157695	0.836129	122
cg00059911	-0.00037	0.242	9704	0.0460714	0.497219	122
cg00059930	0.000569	0.43	9701	-0.0294814	0.432826	122
cg00060061	-0.000176	0.729	9702	-0.0407875	0.379315	122
cg00060287	5.42e-05	0.731	9704	0.0211922	0.741055	122
cg00060304	-9.96e-05	0.64	9705	0.0018043	0.975857	122
cg00060320	-0.000366	0.149	9689	0.0527157	0.379978	122
cg00060374	-0.000339	0.839	9704	-0.107753	0.196499	122
cg00060403	-0.00016	0.608	9620	-0.0188528	0.70531	122
cg00060484	-0.00158	0.218	9704	-0.0752457	0.261919	122
cg00060500	0.000315	0.207	5808	0.0435622	0.173963	122
cg00060606	4.48e-05	0.786	5808	0.00611408	0.92987	122
cg00060627	-0.00122	0.508	9704	0.114438	0.456386	122
cg00060641	0.0015	0.0605	9697	0.105585	0.0733753	122
cg00060649	0.000495	0.211	9702	-0.017931	0.713149	122
cg00060762	-7.32e-05	0.646	9702	0.0201787	0.784872	122
cg00060800	0.000766	0.126	9704	-0.0246453	0.558298	122
cg00060880	0.000465	0.0419	9700	0.168517	0.00163991	122
cg00060933	0.000207	0.342	5803	-0.0277727	0.628461	122
cg00060956	4e-05	0.933	9704	-0.0255198	0.630886	122
cg00061031	0.00175	0.0271	9700	-0.024698	0.657014	122
cg00061039	0.000626	0.176	9703	0.0010776	0.982219	122
cg00061059	0.000294	0.653	5765	-0.0151466	0.817545	122
cg00061086	-6.66e-05	0.765	9706	0.037423	0.59816	122
cg00061150	0.000221	0.665	9705	-0.00995631	0.838795	122
cg00061185	6.08e-05	0.872	9689	-0.0168076	0.837368	122
cg00061264	4.24e-05	0.865	9705	-0.139731	0.0422111	122
cg00061306	-0.000123	0.751	9705	0.0190519	0.777303	122
cg00061413	0.00015	0.909	9706	0.0899747	0.26376	122
cg00061520	-0.00107	0.407	9690	-0.105994	0.0334081	122
cg00061635	-0.0011	0.475	9703	0.137329	0.0741783	122
cg00061678	-0.00127	0.0225	9700	-0.0160227	0.787768	122
cg00061695	-0.00141	0.0671	9702	-0.00794353	0.875953	122
cg00061805	-0.000203	0.383	9701	0.041047	0.320269	122
cg00061860	0.000159	0.775	9703	-0.0194361	0.662002	122
cg00061989	4.11e-05	0.769	9705	-0.0622663	0.365646	122
cg00062245	0.000447	0.501	9703	0.00808482	0.874532	122
cg00062282	-0.000854	0.00425	9705	-0.0486319	0.208891	122
cg00062285	-0.000428	0.591	9566	-0.00756577	0.921846	122
cg00062312	9.16e-05	0.567	9704	0.101723	0.137337	122
cg00062356	-0.00025	0.68	5206	-0.0628142	0.314844	122
cg00062776	8.29e-05	0.823	9706	0.0294131	0.649591	122
cg00063006	-0.0012	0.541	9698	0.0304448	0.725136	122
cg00063066	-0.000328	0.362	9655	0.00311657	0.943392	122
cg00063077	-0.000155	0.693	9594	0.00162153	0.984852	122
cg00063111	-5.73e-05	0.947	9705	-0.00874619	0.902417	122
cg00063144	-0.0003	0.497	9703	-0.0797603	0.148737	122
cg00063174	-8.05e-05	0.771	9675	0.0471787	0.632266	122
cg00063246	0.000419	0.373	9700	0.0130872	0.873876	122
cg00063291	0.000725	0.227	9701	0.0235967	0.713058	122
cg00063346	-0.000219	0.653	9702	0.0388431	0.529352	122
cg00063357	-0.00037	0.471	9704	-0.00217246	0.971435	122
cg00063369	-0.00116	0.0641	9703	-0.105047	0.237902	122
cg00063456	-0.000433	0.404	9700	-0.0119316	0.884297	122
cg00063471	0.000124	0.587	9654	-0.0774562	0.231324	122
cg00063503	-0.000337	0.36	9672	0.0595905	0.158831	122
cg00063535	0.000251	0.521	9705	-0.0455403	0.318865	122
cg00063567	-1.15e-05	0.926	9692	0.0552471	0.384062	122
cg00063649	-0.000173	0.321	9681	0.120016	0.0291176	122
cg00063699	-0.00119	0.315	9457	-0.0705152	0.360069	122
cg00063703	-4.36e-05	0.88	9688	0.0322872	0.441173	122
cg00063734	-0.000705	0.37	9703	0.0595846	0.420778	122
cg00063744	-0.000103	0.78	9700	-0.017856	0.72236	122
cg00063748	0.000667	0.167	9693	-0.0318724	0.440838	122
cg00063773	0.00046	0.697	9702	0.0113731	0.849209	122
cg00063828	0.000439	0.512	9703	0.00677825	0.930318	122
cg00063909	-0.000428	0.738	5808	-0.0215279	0.647667	122
cg00063945	-5.05e-05	0.738	9688	0.00737824	0.917194	122
cg00063979	9.59e-05	0.821	9705	0.0116776	0.805892	122
cg00063982	0.000146	0.795	5799	0.108454	0.0750837	122
cg00064020	0.000855	0.292	9704	0.0668166	0.301917	122
cg00064051	-0.000241	0.25	9672	0.019396	0.741123	122
cg00064080	0.000595	0.271	9699	0.0672141	0.17195	122
cg00064235	-0.000346	0.458	9702	-0.0669837	0.29212	122
cg00064255	0.00011	0.756	9597	-0.0154471	0.796418	122
cg00064261	0.000121	0.758	9705	-0.00933768	0.882494	122
cg00064284	-8.3e-05	0.718	9700	0.0136325	0.827747	122
cg00064296	0.000649	0.363	9699	-0.0339969	0.550408	122
cg00064347	6.99e-05	0.732	9692	0.034776	0.548093	122
cg00064415	0.000137	0.596	9634	-0.0645438	0.360777	122
cg00064589	0.000584	0.161	9700	0.0176021	0.778331	122
cg00064778	-0.000722	0.341	9703	0.0451922	0.440423	122
cg00064840	0.000218	0.471	9698	-0.0668928	0.233482	122
cg00064950	0.000208	0.346	9704	0.0848185	0.188775	122
cg00065048	0.00106	0.087	9704	-0.0471985	0.382406	122
cg00065071	6.38e-05	0.674	9704	0.0288737	0.550191	122
cg00065088	-0.000707	0.0912	9695	0.0364669	0.406411	122
cg00065215	0.000159	0.653	9680	0.0825141	0.207263	122
cg00065302	-0.000658	0.477	9700	0.0967134	0.20854	122
cg00065385	-6.45e-06	0.984	9704	-0.0792871	0.246401	122
cg00065396	-0.00126	0.539	9701	-0.0289064	0.789258	122
cg00065408	-0.000205	0.181	9706	0.0410455	0.372464	122
cg00065569	0.00032	0.462	9706	0.0859216	0.243116	122
cg00065570	9.08e-05	0.832	9706	0.0112199	0.768131	122
cg00065726	-0.000249	0.289	9706	0.106134	0.12407	122
cg00065905	0.000166	0.751	5808	0.101254	0.133708	122
cg00065919	0.000253	0.177	9672	0.17743	0.000504528	122
cg00065935	-1.44e-05	0.971	9689	0.0184201	0.773897	122
cg00065957	-0.000608	0.0128	9706	-0.00895223	0.867761	122
cg00066153	0.000132	0.74	9700	-0.06142	0.266252	122
cg00066198	-0.000282	0.22	9702	0.100137	0.124409	122
cg00066239	0.00108	0.555	9703	0.0786816	0.520413	122
cg00066270	-0.000134	0.828	9705	0.0128582	0.765106	122
cg00066351	0.000424	0.549	9703	0.124613	0.00841492	122
cg00066449	-1.61e-05	0.917	9706	0.0283461	0.666673	122
cg00066468	4.83e-05	0.763	9697	-0.00189757	0.972275	122
cg00066499	-0.000174	0.224	9659	-0.00261602	0.972948	122
cg00066508	-0.000281	0.595	9697	-0.0473462	0.481825	122
cg00066554	-0.000361	0.463	9706	-0.0368559	0.52033	122
cg00066627	0.000451	0.388	9684	-0.0471757	0.292055	122
cg00066663	-0.000645	0.0342	9705	-0.0982707	0.0390205	122
cg00066671	0.000122	0.695	9684	0.0189502	0.774404	122
cg00066722	-0.000214	0.593	9706	0.0556712	0.182031	122
cg00066729	-0.000186	0.316	5804	0.0581195	0.329355	122
cg00066748	-0.000659	0.242	9430	-0.000648413	0.99117	122
cg00066750	0.000868	0.484	9642	-0.0161937	0.817113	122
cg00066805	-0.00126	0.00763	9705	-0.0450961	0.418205	122
cg00066816	0.000179	0.845	9704	-0.0467366	0.294608	122
cg00066817	-1.46e-05	0.98	9705	0.0277849	0.574768	122
cg00066828	-0.000289	0.247	9700	0.0235191	0.604403	122
cg00066854	-0.00118	0.00492	9701	-0.0711369	0.0778729	122
cg00066919	0.000263	0.775	9704	-0.050909	0.536422	122
cg00066925	0.000625	0.191	9704	-0.064805	0.383816	122
cg00066942	0.000528	0.578	9705	-0.0687055	0.530414	122
cg00067018	-6.46e-05	0.866	9704	0.00851568	0.893188	122
cg00067032	-9.71e-05	0.788	5808	0.0223363	0.539079	122
cg00067058	-0.000596	0.13	9705	-0.0586398	0.206522	122
cg00067102	-5e-05	0.726	9706	-0.0753322	0.169443	122
cg00067124	0.000983	0.193	9675	-0.0503145	0.483709	122
cg00067126	-0.000129	0.567	9703	-0.0766259	0.181056	122
cg00067196	-0.000155	0.683	9699	-0.00351379	0.936209	122
cg00067274	0.00303	0.206	9660	0.0309501	0.729304	122
cg00067365	6.01e-05	0.592	9571	-0.0190018	0.763327	122
cg00067414	-8.67e-05	0.609	9706	0.000838021	0.990557	122
cg00067471	0.00122	0.145	9704	0.0114845	0.87114	122
cg00067518	-0.000504	0.519	9705	0.00349327	0.957024	122
cg00067528	-0.000775	0.427	9705	0.0191499	0.804954	122
cg00067538	-0.000429	0.459	5808	-0.0531716	0.306222	122
cg00067576	-0.000237	0.147	9705	0.0474779	0.458888	122
cg00067588	-0.000306	0.596	9702	0.00805983	0.893433	122
cg00067600	0.000203	0.654	5809	-0.022925	0.615576	122
cg00067720	0.00119	0.00757	9703	-0.0770895	0.118132	122
cg00067742	0.000177	0.721	9704	0.0686024	0.268892	122
cg00067758	0.000176	0.625	9704	-0.0521558	0.328063	122
cg00067768	0.000447	0.441	9690	0.03096	0.682344	122
cg00067814	0.000111	0.623	9696	0.0666855	0.0330013	122
cg00067884	0.000152	0.769	9704	-0.0476875	0.534963	122
cg00068038	-0.000319	0.258	9706	-0.0178927	0.77063	122
cg00068102	-0.000537	0.212	9703	-0.0682502	0.236361	122
cg00068153	0.00053	0.314	9688	-0.0216155	0.724627	122
cg00068155	-0.000388	0.197	9706	-0.0656517	0.264346	122
cg00068160	-0.000334	0.36	9694	-0.0781324	0.172737	122
cg00068305	-8.83e-05	0.723	9699	0.00585541	0.89335	122
cg00068377	-0.000297	0.109	9496	-0.0489897	0.397933	122
cg00068408	0.000199	0.697	9670	-0.0104882	0.856084	122
cg00068412	-0.000146	0.798	9671	0.0330674	0.537933	122
cg00068428	-0.00129	0.395	9701	-0.0260316	0.674825	122
cg00068503	0.000635	0.0809	9705	0.0219459	0.626318	122
cg00068621	-0.000164	0.219	9703	-0.0435727	0.624253	122
cg00068622	-0.000313	0.325	9564	0.0522892	0.457661	122
cg00068750	-0.000263	0.581	9696	-0.00987543	0.830917	122
cg00068779	0.000263	0.705	9630	-0.0917735	0.329597	122
cg00068810	-0.0016	0.215	9706	0.00338781	0.967284	122
cg00069002	0.000904	0.247	9704	0.00256895	0.953932	122
cg00069003	-0.00115	0.602	9434	0.0595416	0.524607	122
cg00069014	-0.000292	0.595	9705	0.0488987	0.476797	122
cg00069017	0.000505	0.0318	9694	0.0120225	0.82935	122
cg00069059	6.02e-05	0.873	9706	0.0650706	0.152633	122
cg00069242	0.000186	0.604	9698	0.0269136	0.701416	122
cg00069261	0.000361	0.0847	9705	-0.00136087	0.978615	122
cg00069309	-6.83e-05	0.936	9579	-0.165962	0.0199308	122
cg00069314	-0.000385	0.333	9630	-0.100866	0.107688	122
cg00069391	0.000541	0.544	9604	0.0318213	0.649574	122
cg00069432	-0.000621	0.232	9699	0.0572062	0.515404	122
cg00069642	0.000397	0.469	9701	-0.0188848	0.688014	122
cg00069815	-0.000263	0.435	9595	-0.080568	0.155716	122
cg00069860	0.000186	0.551	9673	-0.0399437	0.605257	122
cg00069969	-0.000131	0.846	9693	0.0191675	0.826047	122
cg00070042	-0.00139	0.121	9703	0.000995151	0.987802	122
cg00070052	0.000178	0.884	9682	-0.0470522	0.341972	122
cg00070162	0.000277	0.715	9656	-0.0204139	0.781805	122
cg00070181	0.000293	0.582	9696	-0.0168253	0.831527	122
cg00070370	3.41e-05	0.945	9706	-0.106857	0.138899	122
cg00070383	0.000414	0.411	9704	-0.0136559	0.847383	122
cg00070460	-5.86e-06	0.988	9705	0.0115056	0.822341	122
cg00070529	-0.000265	0.785	9658	0.0814561	0.179537	122
cg00070680	-0.000202	0.674	9704	0.0167939	0.788804	122
cg00070814	-4.51e-05	0.774	9693	-0.00210509	0.9723	122
cg00070899	2.96e-05	0.983	9700	0.0452808	0.587839	122
cg00070908	-0.000161	0.574	9703	-0.0855352	0.223813	122
cg00071012	-0.00144	0.182	9693	-0.100913	0.190453	122
cg00071026	0.000248	0.33	9703	-0.0114277	0.787281	122
cg00071051	-0.000302	0.708	9706	-0.0153513	0.796632	122
cg00071161	0.00036	0.546	9697	-0.00783893	0.865205	122
cg00071210	3.77e-05	0.925	9706	-0.0573268	0.34108	122
cg00071241	3.17e-05	0.957	9699	-0.010017	0.887033	122
cg00071250	-0.0018	0.000263	5809	0.0539091	0.269322	122
cg00071265	-0.00107	0.113	9706	-0.0605903	0.205366	122
cg00071360	-0.00128	0.348	9704	-0.00941679	0.928572	122
cg00071381	-0.000283	0.648	5808	0.00743985	0.909926	122
cg00071408	0.000388	0.0718	9610	-0.0405368	0.412208	122
cg00071442	7.76e-05	0.531	9706	0.0719531	0.266334	122
cg00071446	0.000278	0.768	9646	0.0662463	0.452465	122
cg00071565	3.88e-06	0.984	5798	0.0857261	0.20573	122
cg00071618	0.0011	0.158	9698	-0.152412	0.0328675	122
cg00071658	0.00027	0.5	9706	-0.0633877	0.326701	122
cg00071727	2.32e-05	0.962	9704	-0.00287699	0.962082	122
cg00071751	-0.000101	0.364	9661	0.0436144	0.470135	122
cg00071887	-0.000199	0.638	9704	0.0179945	0.662344	122
cg00071950	-0.00312	0.0565	9705	-0.240494	0.259605	122
cg00071984	-0.000132	0.484	9539	0.017758	0.778536	122
cg00071998	0.000107	0.474	9706	0.0156607	0.789728	122
cg00072099	-2.98e-05	0.81	9648	0.125507	0.0498429	122
cg00072216	0.000109	0.404	9648	0.0236036	0.718615	122
cg00072369	-7.02e-05	0.62	9705	2.64498e-05	0.999733	122
cg00072407	-0.000223	0.744	9704	-0.0123157	0.781313	122
cg00072426	-0.000414	0.696	9704	-0.0433247	0.366575	122
cg00072675	0.000747	0.0613	9705	0.093764	0.200842	122
cg00072689	0.00114	0.514	9697	0.0367249	0.641092	122
cg00072711	-3.15e-05	0.887	9700	0.0522132	0.359438	122
cg00072720	-0.00135	0.0489	9704	-0.0612954	0.39768	122
cg00072957	0.000294	0.426	9704	-0.0651847	0.323128	122
cg00073003	-0.000607	0.497	9701	0.0236205	0.682464	122
cg00073010	-0.000233	0.339	9694	0.022446	0.749483	122
cg00073090	-0.000495	0.436	9703	-0.00756681	0.850646	122
cg00073244	-0.000447	0.523	9700	0.0394003	0.432611	122
cg00073460	0.000746	0.571	9705	-0.0437052	0.571519	122
cg00073543	0.000673	0.192	9706	-0.0423072	0.523865	122
cg00073549	-0.000298	0.776	9701	0.0401617	0.491685	122
cg00073650	-0.000414	0.528	5809	-0.0781079	0.090816	122
cg00073713	-5.86e-05	0.887	9704	0.0161608	0.78516	122
cg00073716	-8.64e-05	0.719	9694	0.0332285	0.462561	122
cg00073771	-0.000136	0.449	9699	0.000848181	0.987376	122
cg00073780	-0.00023	0.308	9691	0.108737	0.0632446	122
cg00073794	-0.00126	0.1	9705	0.0796384	0.233463	122
cg00073837	6.09e-05	0.907	9705	-0.0159371	0.775607	122
cg00074086	-0.0017	0.191	9705	0.042369	0.70562	122
cg00074145	-0.00173	0.34	9698	0.0799691	0.337057	122
cg00074184	-0.000284	0.0799	9706	0.113763	0.0342777	122
cg00074244	-0.000143	0.5	9705	-0.0117021	0.847532	122
cg00074348	-0.000842	0.471	9698	0.0228816	0.660657	122
cg00074365	0.00157	0.0128	9694	-0.0470255	0.393124	122
cg00074379	-0.000191	0.775	5770	0.0499292	0.380522	122
cg00074415	-0.00045	0.352	9694	0.0264254	0.560626	122
cg00074746	0.000477	0.425	9701	0.0567743	0.473959	122
cg00074771	0.000931	0.391	9497	-0.00365401	0.961802	122
cg00074818	-0.00241	0.162	9704	0.0596637	0.592277	122
cg00074851	5.1e-05	0.77	9553	-0.0256313	0.56656	122
cg00075011	-0.000272	0.314	5773	-0.00351072	0.943844	122
cg00075103	0.000286	0.774	9705	0.0641519	0.268008	122
cg00075123	-0.00168	0.0029	9706	0.0109966	0.855284	122
cg00075192	-0.000195	0.134	9673	0.21332	0.000511504	122
cg00075204	0.000495	0.153	9676	0.027159	0.670369	122
cg00075467	0.000826	0.662	9702	0.0733991	0.403154	122
cg00075507	-0.000138	0.921	9701	-0.0225411	0.788757	122
cg00075608	-0.000302	0.607	9693	-0.0306665	0.644757	122
cg00075615	0.000385	0.371	9703	0.0527549	0.24546	122
cg00075620	-0.000302	0.532	9697	-0.0558465	0.27489	122
cg00075634	0.000469	0.225	9703	0.0756079	0.215898	122
cg00075698	0.0013	0.149	5809	0.0386455	0.528512	122
cg00075768	0.000119	0.473	9689	0.104391	0.0913306	122
cg00075920	-0.000428	0.662	9703	-0.051229	0.54277	122
cg00075956	0.000413	0.731	9689	0.033134	0.724793	122
cg00076195	-0.000221	0.799	9438	-0.126931	0.151653	122
cg00076307	0.000153	0.601	9705	0.177986	0.024994	122
cg00076313	0.000317	0.477	5808	0.00620912	0.910586	122
cg00076325	0.000461	0.56	9705	-0.0261882	0.710748	122
cg00076353	-0.000169	0.393	9701	0.0836589	0.183119	122
cg00076487	0.000348	0.445	9702	-0.0211423	0.517464	122
cg00076497	-9.1e-05	0.693	9704	0.0673643	0.317523	122
cg00076538	0.000422	0.232	9693	-0.00262922	0.972272	122
cg00076555	0.000135	0.839	9703	0.0683153	0.223714	122
cg00076645	0.000166	0.411	9704	0.0156828	0.795512	122
cg00076653	0.000331	0.635	9698	-0.0215464	0.534775	122
cg00076774	0.000682	0.657	9694	0.159245	0.0748683	122
cg00076797	5.32e-05	0.908	9706	0.10551	0.110224	122
cg00076854	0.000132	0.321	9706	-0.105737	0.111243	122
cg00076880	-0.00199	0.237	5807	0.0947856	0.381533	122
cg00076998	0.000129	0.344	9705	0.0739736	0.330633	122
cg00077017	6.15e-05	0.697	9684	0.0940692	0.0672875	122
cg00077281	0.000287	0.0517	9674	0.0159484	0.774764	122
cg00077285	0.00321	0.0761	9689	0.0757283	0.258496	122
cg00077297	-0.000699	0.596	9698	0.0814885	0.368148	122
cg00077312	0.00064	0.155	9705	0.00291221	0.960699	122
cg00077426	-0.000371	0.39	9702	-0.0132925	0.800874	122
cg00077457	0.000488	0.422	9669	-0.00243206	0.969972	122
cg00077477	-2.86e-05	0.95	9617	0.00825993	0.896242	122
cg00077547	-0.000807	0.0889	9702	0.0193781	0.749402	122
cg00077586	-4.95e-05	0.783	9695	0.0261318	0.677166	122
cg00077606	1.96e-05	0.973	9705	0.0763257	0.372589	122
cg00077838	-8.74e-05	0.878	9703	-0.0239218	0.630136	122
cg00077877	-0.000523	0.4	9704	0.0666705	0.242489	122
cg00077898	-3.24e-05	0.821	9603	-0.0235285	0.627509	122
cg00077904	0.000197	0.64	9662	0.0739359	0.142739	122
cg00078025	0.000208	0.857	9703	-0.0963703	0.307515	122
cg00078085	2.78e-05	0.973	9696	0.0915075	0.41002	122
cg00078194	7.48e-05	0.701	9679	-0.0159005	0.697528	122
cg00078221	0.00043	0.421	9689	-0.067612	0.299475	122
cg00078245	-0.000969	0.192	9699	-0.0148169	0.733743	122
cg00078259	-0.000655	0.193	9700	0.16008	0.0584888	122
cg00078270	-0.000122	0.693	5795	-0.0262129	0.634058	122
cg00078299	0.000485	0.642	4883	-0.0401427	0.349063	122
cg00078318	-0.000339	0.193	9704	0.0215921	0.785704	122
cg00078334	2.92e-06	0.991	9701	-0.0183927	0.748256	122
cg00078348	0.000432	0.698	9698	-0.0378631	0.566481	122
cg00078456	0.00371	0.0241	9706	0.11968	0.213537	122
cg00078746	-0.000639	0.143	9699	0.0814055	0.0849097	122
cg00078759	-0.000372	0.166	9677	0.0488328	0.377123	122
cg00078857	-0.00125	0.0305	9702	0.0446747	0.252628	122
cg00078861	0.000462	0.679	9692	-0.0305976	0.668139	122
cg00078911	0.000601	0.19	9688	-0.0129834	0.798633	122
cg00078940	0.00016	0.417	9689	0.0491207	0.449717	122
cg00078968	0.000419	0.286	9702	-0.0196506	0.797449	122
cg00078996	-0.00162	0.588	9703	0.00554898	0.969553	122
cg00079023	-0.000773	0.419	9703	-0.0425124	0.435591	122
cg00079056	0.00118	0.0374	9705	-0.0760928	0.28107	122
cg00079169	6.13e-06	0.988	9706	0.0669526	0.20191	122
cg00079216	-0.000167	0.693	9670	-0.034786	0.391435	122
cg00079219	7.75e-05	0.887	9701	0.0685994	0.209468	122
cg00079224	-4.73e-05	0.919	9706	0.0319843	0.575617	122
cg00079302	-0.00164	0.00595	9702	0.00867815	0.912761	122
cg00079375	0.000389	0.417	9705	0.0735006	0.203868	122
cg00079388	0.000759	0.131	9704	0.035123	0.578678	122
cg00079485	9.99e-05	0.831	9701	0.0470454	0.284689	122
cg00079551	-0.00237	0.0987	4911	-0.0252867	0.558851	122
cg00079563	-3.6e-05	0.855	9650	0.105659	0.100979	122
cg00079598	0.000838	0.446	9706	0.0969324	0.0922367	122
cg00079638	0.00018	0.266	9682	0.033279	0.588446	122
cg00079764	-0.000741	0.269	9704	-0.0185152	0.776386	122
cg00079785	2.43e-05	0.974	9699	0.0609565	0.259423	122
cg00080012	-4.85e-05	0.675	9688	0.0219779	0.752341	122
cg00080059	0.000213	0.296	9700	0.0698986	0.274869	122
cg00080060	-0.000215	0.664	9700	0.0524109	0.29309	122
cg00080068	0.000948	0.052	9684	-0.0394004	0.523417	122
cg00080081	0.000984	0.342	1324	-0.040221	0.429385	122
cg00080118	4.16e-05	0.881	9701	0.42787	6.28347e-05	122
cg00080123	-7.13e-05	0.55	9705	0.0941766	0.238036	122
cg00080125	-0.00106	0.276	9704	0.0348851	0.550061	122
cg00080148	-0.000622	0.254	9693	-0.071427	0.346517	122
cg00080188	-0.00108	0.0834	9689	-0.0111344	0.866451	122
cg00080252	0.000321	0.692	9688	0.0173302	0.806498	122
cg00080312	5.21e-05	0.758	9703	-0.0281559	0.583459	122
cg00080333	-0.000579	0.0727	9701	0.0616316	0.182491	122
cg00080423	-0.000224	0.429	9703	-0.0493608	0.221005	122
cg00080706	0.000997	0.197	9706	-0.127403	0.0867081	122
cg00080972	0.000806	0.683	9702	0.120244	0.459746	122
cg00080987	0.000192	0.866	9706	-0.121304	0.0523708	122
cg00081019	0.00019	0.238	9705	-0.0217661	0.649375	122
cg00081084	-0.000249	0.638	9704	-0.0197443	0.705834	122
cg00081087	0.00186	0.0881	9700	0.0859718	0.121349	122
cg00081251	-0.000257	0.383	9706	0.116581	0.157912	122
cg00081324	-8.57e-05	0.83	9704	-0.000640058	0.9854	122
cg00081347	7.62e-06	0.966	9693	0.0151789	0.733429	122
cg00081404	2.6e-05	0.966	9701	0.0462932	0.492541	122
cg00081417	0.000533	0.506	9652	0.0250642	0.757025	122
cg00081439	0.00272	0.104	9705	0.15435	0.0618403	122
cg00081445	-0.000217	0.271	9706	0.00333652	0.959321	122
cg00081574	-0.000207	0.367	9702	-0.0406139	0.597515	122
cg00081602	-5.45e-05	0.905	9704	0.0250183	0.722555	122
cg00081666	4.3e-06	0.984	9692	-0.015572	0.788765	122
cg00081714	-0.000256	0.764	9703	0.0606705	0.384736	122
cg00081729	-0.00283	0.238	9691	0.0314322	0.794651	122
cg00081799	0.000279	0.373	9638	0.00621651	0.89344	122
cg00081827	-7.5e-05	0.879	9696	-0.076097	0.367383	122
cg00081919	-0.00159	0.000276	9703	-0.0276189	0.456321	122
cg00081935	-0.000104	0.739	9692	0.0342048	0.689417	122
cg00081975	3.88e-05	0.939	9704	0.0275198	0.662284	122
cg00082140	-0.00102	0.4	9706	0.0201714	0.741809	122
cg00082178	0.00122	0.00745	9705	0.0359625	0.556293	122
cg00082182	2.78e-05	0.899	9701	-0.0157929	0.837887	122
cg00082219	-0.000309	0.665	9614	-0.0356595	0.464923	122
cg00082235	-0.000104	0.463	9703	0.00779895	0.880862	122
cg00082285	-0.000479	0.607	9706	-0.0994543	0.217224	122
cg00082310	0.00034	0.572	9697	0.0994442	0.193849	122
cg00082384	0.000174	0.871	5772	0.00472344	0.902284	122
cg00082411	-0.000231	0.562	9703	0.0341212	0.611787	122
cg00082426	0.000161	0.277	9674	-0.0190075	0.744612	122
cg00082497	-3.5e-05	0.931	5809	-0.0787532	0.264684	122
cg00082656	0.000363	0.75	9509	-0.0794208	0.340134	122
cg00082664	-2.22e-05	0.953	9702	-0.00325736	0.972249	122
cg00082713	-0.000141	0.439	9704	0.0479142	0.413012	122
cg00082770	-5.49e-05	0.958	9706	-0.0209546	0.668031	122
cg00082833	0.000153	0.399	9685	0.0589171	0.264519	122
cg00082874	0.000187	0.614	9704	-0.0279625	0.636841	122
cg00082897	0.000626	0.306	9706	-0.076479	0.155681	122
cg00082912	-0.000957	0.361	9667	-0.017596	0.790358	122
cg00082939	-0.000864	0.545	9705	-0.0771612	0.349741	122
cg00082954	-0.000106	0.89	5801	0.0536106	0.450955	122
cg00083018	-0.000194	0.828	9702	-0.0213173	0.707329	122
cg00083042	-0.000403	0.489	9695	-0.0640057	0.324548	122
cg00083046	0.000299	0.283	9706	0.0254739	0.641615	122
cg00083059	-0.000549	0.108	9696	0.0229582	0.758097	122
cg00083072	0.000285	0.568	9703	-0.0432265	0.44703	122
cg00083139	4.79e-05	0.838	9668	0.0450044	0.579636	122
cg00083188	-0.000223	0.705	9691	0.0533189	0.284562	122
cg00083193	0.000162	0.775	9703	0.0425963	0.365541	122
cg00083194	-5.68e-05	0.693	9703	0.0268055	0.661656	122
cg00083206	6.08e-05	0.985	9638	0.195799	0.247909	122
cg00083223	-0.000411	0.524	9706	-0.0378892	0.498045	122
cg00083262	-0.000273	0.277	9696	-0.0554898	0.26687	122
cg00083265	-0.000365	0.439	9699	-0.0964259	0.121929	122
cg00083359	2e-05	0.975	9702	-0.0860199	0.15095	122
cg00083535	9.4e-05	0.669	9697	-0.0126837	0.749838	122
cg00083596	-6.7e-05	0.926	9697	0.0636026	0.411296	122
cg00083616	-0.000942	0.069	9701	0.00157117	0.975577	122
cg00083659	0.000391	0.178	9700	0.0246908	0.667013	122
cg00083685	-0.000395	0.667	9706	0.0136147	0.889657	122
cg00083765	6.58e-05	0.595	9674	0.0525466	0.447297	122
cg00083790	0.0024	0.0776	9677	0.000821683	0.992274	122
cg00083801	-0.000106	0.604	9662	-0.0212573	0.712168	122
cg00083833	-0.000284	0.702	9704	0.0229309	0.702706	122
cg00083937	-0.00135	0.251	9704	0.0596716	0.432113	122
cg00083959	0.000186	0.851	9614	0.103832	0.157243	122
cg00083993	-0.000612	0.397	9701	0.00801487	0.911491	122
cg00084094	-8.94e-05	0.692	9703	0.000266415	0.996243	122
cg00084184	-0.000366	0.37	9703	0.0275775	0.557901	122
cg00084202	-0.0006	0.12	9705	0.00929811	0.82051	122
cg00084338	-0.00158	0.641	9684	-0.0523096	0.706796	122
cg00084347	-0.000276	0.711	9704	-0.0521925	0.372629	122
cg00084398	0.000531	0.383	9699	-0.038169	0.336841	122
cg00084432	0.000365	0.419	9702	0.0354896	0.652259	122
cg00084435	0.000198	0.663	9706	-0.018559	0.680622	122
cg00084577	-0.000174	0.799	9698	-0.14401	0.0310541	122
cg00084604	0.000552	0.31	9702	0.0365966	0.53264	122
cg00084643	0.0013	0.25	9706	0.0110053	0.898187	122
cg00084687	-2.69e-05	0.813	9668	0.0329514	0.550194	122
cg00084720	0.000129	0.865	9702	0.02182	0.708829	122
cg00084798	6.89e-05	0.869	9691	-0.00992114	0.844808	122
cg00085013	-0.000565	0.358	9691	-0.0497706	0.190198	122
cg00085029	1.79e-05	0.93	9677	0.0261847	0.727519	122
cg00085061	-0.000285	0.617	9706	-0.046025	0.395278	122
cg00085123	0.000155	0.776	9702	-0.0560086	0.485272	122
cg00085199	-0.000635	0.234	9699	0.0385697	0.50516	122
cg00085256	-0.000164	0.684	9705	0.00706793	0.905356	122
cg00085281	-0.000251	0.492	9702	-0.0303905	0.465438	122
cg00085370	-0.00344	0.0357	9704	-0.0272439	0.726359	122
cg00085403	-6.23e-05	0.548	9681	0.0615967	0.338702	122
cg00085416	0.00299	0.111	9703	0.156269	0.0778223	122
cg00085430	-0.000338	0.677	9703	-0.0191436	0.723495	122
cg00085434	-5.7e-05	0.934	9699	0.195985	0.0113993	122
cg00085438	-0.00111	0.211	9621	0.025959	0.512224	122
cg00085448	4.64e-05	0.794	9695	0.000357259	0.994986	122
cg00085486	0.000612	0.484	5805	-0.0344847	0.568236	122
cg00085493	-4.32e-05	0.91	9705	-0.193854	0.00510937	122
cg00085619	1.7e-05	0.985	5800	0.0128233	0.86991	122
cg00085732	0.000265	0.522	9706	0.0610188	0.16492	122
cg00085747	4.76e-05	0.917	9705	-0.0707535	0.170382	122
cg00085790	5.6e-05	0.908	9705	-0.00998465	0.83607	122
cg00085830	-0.000407	0.035	9701	0.0236904	0.694747	122
cg00086113	-0.000603	0.25	9706	0.0370955	0.43509	122
cg00086171	0.00116	0.0921	9657	-0.0348074	0.66731	122
cg00086243	-0.000838	0.435	9705	-0.0614991	0.423823	122
cg00086283	4.99e-06	0.987	9688	-0.0673391	0.0911819	122
cg00086297	-0.000344	0.587	9449	0.0244349	0.698877	122
cg00086334	-0.000128	0.793	5809	0.034931	0.502904	122
cg00086488	0.000526	0.502	5808	0.0588538	0.381933	122
cg00086493	-0.00159	0.0931	9704	-0.0423911	0.409767	122
cg00086577	-0.00142	0.0384	9702	-0.0262939	0.551546	122
cg00086670	-0.000158	0.667	9700	-0.0278352	0.66805	122
cg00086710	0.00092	0.271	5808	-0.00550802	0.937557	122
cg00086871	-3.85e-05	0.835	9700	0.0608544	0.458346	122
cg00087005	0.000333	0.343	5795	-0.044334	0.433342	122
cg00087023	-1.22e-05	0.985	9701	-0.101053	0.241992	122
cg00087067	0.00136	0.105	9699	0.0232767	0.595319	122
cg00087073	-0.00101	0.204	9702	-0.0334968	0.58978	122
cg00087098	5.29e-05	0.77	9681	0.10942	0.125087	122
cg00087153	-0.000306	0.799	9703	0.0831229	0.335088	122
cg00087195	1.98e-05	0.846	9603	0.0411429	0.551409	122
cg00087244	-0.000936	0.143	9693	0.0274678	0.580192	122
cg00087273	-3.82e-06	0.982	9693	0.0261913	0.719249	122
cg00087274	0.000453	0.207	9703	-0.0536095	0.217854	122
cg00087298	0.000303	0.0406	9657	0.0540337	0.423501	122
cg00087316	0.000341	0.686	9698	-0.000715888	0.987344	122
cg00087368	-0.000939	0.361	9692	-0.059921	0.450508	122
cg00087417	0.000128	0.557	9704	-0.0407419	0.588002	122
cg00087420	-0.000422	0.361	9705	-0.047566	0.3602	122
cg00087425	0.000268	0.514	9700	-0.0713427	0.258492	122
cg00087482	8.06e-05	0.869	9702	0.00849107	0.909405	122
cg00087511	0.000321	0.458	9694	-0.0312813	0.509987	122
cg00087546	0.000725	0.122	9694	0.000791819	0.985375	122
cg00087568	0.000302	0.43	9705	-0.0238651	0.646997	122
cg00087645	0.000867	0.0406	9704	-0.052287	0.285122	122
cg00087728	-8.45e-05	0.67	9706	-0.0609107	0.395398	122
cg00087735	-0.000164	0.745	9644	0.0791931	0.190375	122
cg00087792	-0.000667	0.268	9690	-0.00335767	0.962481	122
cg00087799	-3.5e-05	0.814	9700	0.0637624	0.392504	122
cg00087884	-0.00149	0.000707	9705	-0.0262039	0.529178	122
cg00087898	0.000383	0.521	9690	-0.111075	0.132973	122
cg00087906	-8.33e-05	0.757	9687	0.128604	0.122009	122
cg00087963	-0.00111	0.468	9704	0.204724	0.0468859	122
cg00087971	-0.000528	0.326	9700	0.0471849	0.542417	122
cg00088007	-0.000316	0.758	9703	0.077213	0.303496	122
cg00088026	-4.76e-05	0.789	9653	-0.0147235	0.824638	122
cg00088033	1.36e-05	0.949	5809	0.0701625	0.192561	122
cg00088042	-1.07e-05	0.968	9699	0.016922	0.783997	122
cg00088079	-0.000774	0.341	5808	0.176946	0.0607979	122
cg00088080	-9.96e-05	0.814	9704	0.0153426	0.703454	122
cg00088130	-0.000701	0.342	9703	-0.0604415	0.406643	122
cg00088148	-0.000606	0.302	9705	0.0494256	0.436557	122
cg00088183	-0.000676	0.439	9705	0.0308629	0.680367	122
cg00088227	6.05e-05	0.586	9640	0.0160421	0.76995	122
cg00088299	0.000292	0.0258	5794	-0.0441935	0.482178	122
cg00088428	0.00192	0.0315	9635	-0.130261	0.0760507	122
cg00088464	9.28e-05	0.692	9705	-0.00697707	0.880284	122
cg00088507	-0.000181	0.675	9701	-0.0368222	0.588839	122
cg00088688	-0.00195	0.408	9704	0.16149	0.187389	122
cg00088691	-0.000188	0.313	5793	0.0593987	0.301577	122
cg00088797	-0.000183	0.855	9692	-0.0144352	0.840356	122
cg00088844	0.000126	0.619	9700	-0.00257275	0.950761	122
cg00088880	-0.000429	0.5	9687	-0.0074666	0.917051	122
cg00088885	-0.00222	0.0538	5807	0.00691544	0.889454	122
cg00088916	0.000112	0.831	9704	-0.00880272	0.851889	122
cg00088989	0.00136	0.226	5743	-0.0552592	0.388247	122
cg00089071	0.000253	0.317	5714	0.0231536	0.726148	122
cg00089091	0.000296	0.516	9704	0.0192808	0.822465	122
cg00089101	-0.00028	0.103	9706	0.0493998	0.41443	122
cg00089154	4.28e-05	0.931	9699	-0.00652637	0.872359	122
cg00089214	0.000318	0.458	9702	-0.0346389	0.448278	122
cg00089224	-0.00019	0.37	9697	-0.0263387	0.705297	122
cg00089314	0.00146	0.0513	9706	0.0152954	0.767691	122
cg00089372	-5.71e-05	0.779	9584	0.022723	0.752088	122
cg00089384	0.00107	0.541	9701	-0.154379	0.222659	122
cg00089444	-0.00045	0.105	5795	-0.0158969	0.798681	122
cg00089453	0.0012	0.0186	9704	-0.0224862	0.522454	122
cg00089464	-0.000204	0.524	9705	-0.0554295	0.43589	122
cg00089486	0.000663	0.249	9684	-0.0358138	0.528344	122
cg00089512	0.000896	0.135	5796	-0.0905331	0.0745814	122
cg00089528	0.00079	0.751	9704	0.14259	0.283227	122
cg00089695	4.27e-05	0.916	9701	-0.0533452	0.339936	122
cg00089719	-0.000176	0.413	9706	0.0420344	0.35068	122
cg00089798	6.87e-05	0.805	9704	0.0269065	0.771264	122
cg00089814	-0.000497	0.348	9699	0.0802119	0.258872	122
cg00089821	-0.00115	0.42	9660	-0.0764553	0.436399	122
cg00089823	-2.08e-05	0.931	9699	-0.0967021	0.142662	122
cg00089864	0.000219	0.56	9706	-0.054494	0.195256	122
cg00089915	-0.000136	0.622	9701	0.0337581	0.537931	122
cg00089945	0.00198	0.252	9701	0.0316235	0.638568	122
cg00089966	0.000945	0.332	9705	-0.00561872	0.916426	122
cg00090091	-4.79e-05	0.91	9702	0.0218571	0.722647	122
cg00090103	-4.8e-05	0.712	9530	-0.0401444	0.483538	122
cg00090135	-0.000478	0.633	5776	-0.0662829	0.400351	122
cg00090147	-0.00133	0.0104	5809	-0.0419136	0.343044	122
cg00090197	0.000136	0.713	9704	-0.0114064	0.803154	122
cg00090261	1.97e-05	0.969	9704	0.0835464	0.286833	122
cg00090265	-0.000195	0.772	9690	-0.0137949	0.895113	122
cg00090282	2.6e-05	0.977	9698	-0.0833014	0.14106	122
cg00090309	-0.00201	0.104	9700	0.06194	0.21782	122
cg00090338	0.00035	0.484	9704	0.0278938	0.70848	122
cg00090431	-0.000294	0.519	9703	-0.0135649	0.826056	122
cg00090452	0.000158	0.759	9702	0.06669	0.333388	122
cg00090521	-0.000474	0.773	5803	0.0537867	0.337126	122
cg00090609	-7.81e-05	0.801	5808	0.033972	0.655202	122
cg00090648	-0.000335	0.0944	9654	0.0372846	0.58263	122
cg00090674	-0.000673	0.172	9706	0.0293818	0.581496	122
cg00090731	-0.000261	0.0261	9703	-0.145557	0.0624381	122
cg00090737	-0.000185	0.826	9695	0.0301169	0.498981	122
cg00090764	0.0001	0.828	9705	0.0114895	0.808805	122
cg00090767	9.21e-05	0.693	9698	0.152364	0.0357556	122
cg00090787	-0.0013	0.0509	9696	0.0970553	0.149904	122
cg00090800	-0.000246	0.182	9684	-0.0319451	0.604068	122
cg00090813	-1.26e-05	0.964	9621	0.06195	0.108333	122
cg00090865	-0.000299	0.316	9695	-0.00719425	0.907412	122
cg00090936	-0.000586	0.0327	9703	0.0913481	0.228083	122
cg00091044	-3.51e-05	0.837	9697	0.00624898	0.925105	122
cg00091060	0.00194	0.201	9699	0.0770895	0.338358	122
cg00091064	0.000369	0.83	5807	0.0391708	0.781835	122
cg00091146	0.000406	0.572	9696	-0.00400221	0.950215	122
cg00091162	-0.000253	0.0575	9669	0.0604199	0.387514	122
cg00091285	-4.58e-05	0.796	9706	0.0232139	0.705019	122
cg00091302	0.00187	0.00212	9702	-0.071755	0.123922	122
cg00091349	-0.000382	0.655	9693	-0.0425981	0.331834	122
cg00091483	4.09e-05	0.878	9705	-0.00171849	0.980083	122
cg00091569	-0.00198	0.162	5809	-0.0634406	0.205795	122
cg00091589	0.000368	0.322	9701	0.0106265	0.88692	122
cg00091596	-4.98e-05	0.85	9702	0.0471749	0.488891	122
cg00091633	0.000734	0.39	9687	0.0923338	0.0579034	122
cg00091693	0.000203	0.816	9703	-0.0956247	0.0239137	122
cg00091742	0.000188	0.382	9645	-0.0516219	0.162154	122
cg00091760	4.3e-05	0.973	9703	-0.0614673	0.364609	122
cg00091781	-2.02e-05	0.919	9686	-0.00873216	0.894088	122
cg00091953	0.000303	0.103	9706	-0.0665543	0.309114	122
cg00091960	-0.000149	0.827	9705	0.0993056	0.0931621	122
cg00091964	0.000145	0.513	9703	0.0397687	0.580319	122
cg00092235	-0.00213	0.322	9698	-0.0806313	0.526331	122
cg00092273	-0.000318	0.0576	9697	0.0176195	0.732284	122
cg00092287	-0.000329	0.0323	9687	-0.0260665	0.612688	122
cg00092309	0.000605	0.641	9704	0.032468	0.656222	122
cg00092383	-6.4e-05	0.758	9584	-0.054757	0.403407	122
cg00092389	-9.19e-05	0.495	9695	0.00817144	0.864291	122
cg00092400	0.000809	0.152	9697	0.0169415	0.769816	122
cg00092443	0.000612	0.633	9684	-0.0490104	0.491159	122
cg00092518	0.000216	0.378	9631	-0.00658181	0.928737	122
cg00092551	-0.000396	0.259	9697	-0.079376	0.115949	122
cg00092565	0.000149	0.738	9683	-0.121364	0.136963	122
cg00092611	7.03e-06	0.954	9604	0.0508164	0.412121	122
cg00092644	-0.000534	0.493	9687	0.00375869	0.956386	122
cg00092682	-0.000106	0.773	9699	-0.00824246	0.84721	122
cg00092711	-0.000629	0.173	9704	0.0598835	0.195165	122
cg00092821	0.000165	0.667	9706	-0.00772668	0.84095	122
cg00092967	0.000119	0.555	9701	0.0418859	0.422506	122
cg00092992	-0.000105	0.84	9702	0.0731026	0.153084	122
cg00093058	0.000156	0.42	9704	0.20837	0.00255361	122
cg00093080	-0.00013	0.761	9681	0.0109476	0.898345	122
cg00093087	-0.000261	0.354	9700	-9.10945e-05	0.997423	122
cg00093095	-9.86e-05	0.964	9701	-0.0861489	0.394821	122
cg00093099	0.00115	0.277	9701	-0.00379146	0.957289	122
cg00093149	-0.000346	0.475	9698	-0.0273843	0.678323	122
cg00093177	0.000202	0.668	9703	-0.0227579	0.693188	122
cg00093433	0.000428	0.644	5809	0.00717099	0.866918	122
cg00093436	-0.00022	0.653	9694	-0.0696193	0.424142	122
cg00093478	0.00207	0.287	9698	-0.252908	0.00620213	122
cg00093522	-5.34e-05	0.9	9703	0.0253684	0.60821	122
cg00093542	0.000512	0.579	9697	-0.102948	0.046809	122
cg00093643	0.00102	0.276	9678	-0.0731615	0.20678	122
cg00093686	0.000394	0.487	5804	-0.0511571	0.385867	122
cg00093688	0.00104	0.0256	9699	0.0469051	0.40177	122
cg00093695	0.000893	0.0198	9705	-0.0446057	0.408415	122
cg00093815	-7.26e-05	0.686	9704	0.102675	0.0810999	122
cg00093851	0.000623	0.322	9692	-0.00431947	0.948364	122
cg00093890	-0.000147	0.432	9702	-0.00250554	0.97303	122
cg00093900	-0.000199	0.503	9619	0.00532641	0.943081	122
cg00093956	-0.000812	0.192	9654	-0.0904201	0.207245	122
cg00093971	0.000764	0.48	9701	0.0343739	0.627223	122
cg00094006	-0.000445	0.296	9698	0.102217	0.166773	122
cg00094036	9.16e-05	0.659	9633	0.07134	0.0721637	122
cg00094063	-0.000174	0.871	9683	-0.0182982	0.637679	122
cg00094095	-0.000132	0.837	9651	-0.0398471	0.704727	122
cg00094155	3.66e-06	0.987	9700	0.0878249	0.257281	122
cg00094158	-0.000634	0.456	9654	-0.0877973	0.261924	122
cg00094244	-9e-05	0.872	9703	0.119635	0.0772909	122
cg00094255	0.000188	0.824	5809	0.0738169	0.124264	122
cg00094256	-0.000534	0.0141	9681	0.00687377	0.926948	122
cg00094303	0.00103	0.348	9703	-0.00994599	0.871829	122
cg00094333	5.97e-05	0.916	9704	-0.0398967	0.611438	122
cg00094359	0.000497	0.555	9703	-0.0239017	0.662911	122
cg00094412	0.00349	4.46e-05	9699	0.0132353	0.763316	122
cg00094487	-0.000374	0.505	9706	-0.0549412	0.397415	122
cg00094518	0.00178	0.0259	9641	0.0630991	0.556907	122
cg00094585	-0.000154	0.774	9704	-0.000245396	0.995737	122
cg00094595	0.000362	0.511	9700	-0.0540527	0.488648	122
cg00094734	-0.000867	0.166	9695	0.0438081	0.476618	122
cg00094735	0.000606	0.451	9703	-0.0733687	0.235403	122
cg00094739	-0.000263	0.295	9703	0.0644582	0.301281	122
cg00094744	-0.00056	0.728	9690	0.152153	0.075401	122
cg00094751	0.000553	0.266	9705	0.0516964	0.518301	122
cg00094817	0.000213	0.773	9702	0.0514811	0.506715	122
cg00094851	0.000152	0.352	9702	0.0115226	0.798078	122
cg00094858	-1.51e-05	0.947	9701	-0.0935316	0.245249	122
cg00094898	-0.000306	0.612	9706	0.0799385	0.361847	122
cg00094901	-3.7e-05	0.822	9698	0.016689	0.766089	122
cg00094913	0.000276	0.221	9703	-0.0266787	0.664637	122
cg00094943	-0.000577	0.138	9691	0.0293023	0.581681	122
cg00094944	-0.000513	0.319	5804	0.0314977	0.611883	122
cg00095018	0.000362	0.574	9702	0.0388243	0.37449	122
cg00095027	-1.87e-05	0.881	9589	-0.028081	0.653509	122
cg00095099	-0.00162	0.0179	9701	0.00196133	0.976148	122
cg00095165	-0.000369	0.803	9686	-0.0696989	0.359512	122
cg00095214	0.00177	0.00307	9703	0.00361107	0.933171	122
cg00095259	0.00231	0.0118	9699	-0.0906659	0.0988784	122
cg00095276	0.000507	0.422	9689	0.0510535	0.593179	122
cg00095326	-0.00135	0.126	9706	-0.0482194	0.407917	122
cg00095333	0.000384	0.5	9702	0.0747123	0.165235	122
cg00095396	-0.000767	0.255	9703	0.00564081	0.913017	122
cg00095431	-3.69e-05	0.97	9703	0.031963	0.718991	122
cg00095463	-0.000106	0.443	9701	0.0635377	0.363581	122
cg00095523	-9.35e-05	0.934	9690	0.0520194	0.528571	122
cg00095526	-0.000524	0.594	9703	0.0987654	0.17898	122
cg00095594	0.000235	0.641	9699	0.0134939	0.871678	122
cg00095608	0.000337	0.0553	9692	0.025458	0.60797	122
cg00095629	0.000504	0.54	9700	-0.11939	0.0765805	122
cg00095674	-0.000342	0.0944	9703	0.127528	0.0984455	122
cg00095688	-0.000498	0.509	9699	-0.0156477	0.766047	122
cg00095728	0.000371	0.533	5808	-0.0274654	0.584739	122
cg00095772	-0.000655	0.329	9699	0.0830116	0.154947	122
cg00095846	-4.5e-05	0.953	9688	0.0487082	0.525454	122
cg00095870	0.00107	0.0325	9695	-0.0184239	0.742392	122
cg00095918	0.000354	0.53	9681	-0.0261597	0.699191	122
cg00095930	-0.000137	0.897	9695	0.0828563	0.166831	122
cg00095936	0.00015	0.826	9691	-0.0495761	0.524397	122
cg00095976	3.36e-05	0.928	9706	-0.0538066	0.380208	122
cg00096039	-0.000113	0.836	9699	0.136864	0.0429059	122
cg00096104	0.000764	0.301	5716	0.133281	0.0391963	122
cg00096106	-0.00034	0.53	9271	0.0206299	0.731438	122
cg00096307	0.000208	0.73	9706	0.028406	0.652929	122
cg00096328	0.000401	0.26	9702	-0.0553818	0.524709	122
cg00096418	-0.000303	0.547	9700	0.000320939	0.995198	122
cg00096419	-0.000411	0.351	9705	-0.0297781	0.593294	122
cg00096440	0.000329	0.563	9705	-0.178012	0.0263551	122
cg00096536	-0.0006	0.103	9703	-0.12706	0.120915	122
cg00096603	-0.000364	0.495	9701	-0.0502954	0.63642	122
cg00096806	-0.00183	0.0155	9499	-0.112728	0.133323	122
cg00096810	-0.00238	0.145	9701	-0.00951587	0.883724	122
cg00096845	-8.63e-05	0.769	9667	0.0712752	0.344016	122
cg00096922	0.000433	0.509	9704	-0.0874315	0.137645	122
cg00096979	-0.000174	0.61	9695	-0.0771558	0.0761645	122
cg00097038	-0.000395	0.706	9682	-0.0482485	0.51148	122
cg00097081	9.43e-05	0.689	9692	0.0431332	0.534805	122
cg00097088	-3.43e-05	0.945	9704	0.0420644	0.383781	122
cg00097144	0.00103	0.151	9683	0.0219315	0.782909	122
cg00097146	-0.000829	0.16	9703	0.0101279	0.911133	122
cg00097177	6.11e-05	0.652	5796	0.00815553	0.893168	122
cg00097225	-0.00017	0.449	9703	-0.0275721	0.606626	122
cg00097228	1.58e-05	0.922	9704	0.0281434	0.631524	122
cg00097282	-0.000381	0.263	5806	0.0583025	0.41189	122
cg00097357	-0.000109	0.925	9694	0.0775986	0.354892	122
cg00097384	-0.000387	0.854	5809	0.148313	0.0324069	122
cg00097432	-0.000181	0.624	9705	0.00311771	0.950904	122
cg00097450	-0.000161	0.87	9704	-0.0659056	0.334582	122
cg00097452	0.000981	0.233	9706	0.000545501	0.994219	122
cg00097518	-2.46e-05	0.973	9676	0.0114713	0.886661	122
cg00097536	0.000156	0.346	9706	0.00421448	0.929876	122
cg00097539	0.000129	0.449	9700	0.00504317	0.932301	122
cg00097550	-0.000293	0.464	9706	0.0715911	0.155342	122
cg00097573	1.38e-05	0.945	9688	-0.00590629	0.917237	122
cg00097619	-0.000109	0.776	9701	-0.0352115	0.548876	122
cg00097639	-0.000139	0.772	9703	0.0133017	0.819155	122
cg00097794	0.00168	0.0963	9653	-0.0490494	0.518283	122
cg00097800	0.000511	0.227	9704	-0.0592102	0.52125	122
cg00097940	6.92e-05	0.727	9647	-0.0110281	0.853973	122
cg00098029	0.000588	0.333	9706	-0.0468601	0.315731	122
cg00098063	0.00011	0.44	9700	-0.0421299	0.528486	122
cg00098112	0.000101	0.376	9676	-0.0405208	0.487864	122
cg00098239	-0.00011	0.376	9706	-0.00920501	0.906967	122
cg00098286	9.23e-05	0.827	9702	-0.0601965	0.431481	122
cg00098297	0.00042	0.408	9689	0.0576396	0.349672	122
cg00098304	-0.000117	0.643	9702	-0.0876555	0.150314	122
cg00098336	-0.00118	0.0928	9704	0.0897801	0.188833	122
cg00098553	0.000151	0.396	9705	0.051623	0.347265	122
cg00098673	-0.000308	0.203	9704	0.0501738	0.498983	122
cg00098693	7.89e-05	0.658	9703	-0.0127481	0.822931	122
cg00098718	8.06e-05	0.785	9706	0.0226427	0.742619	122
cg00098750	-0.000326	0.601	9702	-0.0742551	0.420216	122
cg00098799	0.00355	0.0677	9646	-0.0232493	0.743325	122
cg00098814	5.41e-05	0.73	9706	0.0177915	0.79064	122
cg00098819	0.000529	0.569	9636	-0.00117394	0.979943	122
cg00098951	8.62e-05	0.818	9703	0.0259033	0.669069	122
cg00099017	0.000142	0.89	9703	-0.0234073	0.837439	122
cg00099023	0.000116	0.72	5806	0.0573573	0.345215	122
cg00099091	-4.48e-05	0.863	9679	0.00701456	0.87539	122
cg00099240	0.000106	0.943	9706	0.0777826	0.372595	122
cg00099295	0.00312	0.168	9691	0.0755564	0.481771	122
cg00099306	-4.63e-05	0.909	9700	-0.0583331	0.199619	122
cg00099383	0.00132	0.234	9661	-0.142894	0.181626	122
cg00099393	-0.000618	0.00131	9676	-0.0222721	0.602696	122
cg00099441	0.000817	0.118	9700	-0.00726619	0.881944	122
cg00099519	0.000137	0.816	9704	-0.0851942	0.165822	122
cg00099602	-0.000105	0.83	9705	0.0369174	0.531566	122
cg00099766	0.000465	0.327	9705	-0.0694968	0.325149	122
cg00099768	0.000117	0.595	9706	0.0809663	0.17782	122
cg00099835	0.000141	0.585	9702	0.0999958	0.138447	122
cg00099869	-0.000619	0.139	5808	0.0378543	0.564992	122
cg00099976	-0.0014	0.0575	9703	-0.0236095	0.662061	122
cg00100012	-3.44e-05	0.882	5809	0.139605	0.00178737	122
cg00100114	0.00225	0.126	9689	0.0635315	0.530128	122
cg00100399	0.000236	0.618	9701	-0.0227606	0.650961	122
cg00100440	3.22e-05	0.964	9702	-0.0323112	0.558311	122
cg00100538	0.000394	0.512	9701	-0.102193	0.11942	122
cg00100564	0.000168	0.445	5760	-0.0326084	0.472406	122
cg00100680	0.000113	0.81	9650	-0.0291748	0.580504	122
cg00100703	0.000652	0.205	9704	-0.0828563	0.170133	122
cg00100762	0.00131	0.0608	5805	-0.0134854	0.710325	122
cg00100800	-0.000737	0.0306	9705	-0.0155721	0.838439	122
cg00100804	-0.000129	0.895	9704	-0.137739	0.0601927	122
cg00100892	7.96e-05	0.69	5795	0.0144828	0.833348	122
cg00100948	-0.00182	0.234	9688	0.000545432	0.9945	122
cg00101104	-0.000421	0.627	9704	-0.110565	0.122616	122
cg00101115	-0.000119	0.406	9674	0.039836	0.531484	122
cg00101118	-0.000292	0.335	9700	-0.00803543	0.920561	122
cg00101154	0.0053	0.198	9704	-0.020866	0.930339	122
cg00101227	-0.000582	0.246	5807	0.00852216	0.897349	122
cg00101260	0.000454	0.322	9703	0.00680956	0.868098	122
cg00101287	-0.000249	0.775	9703	-0.0746209	0.30476	122
cg00101350	-0.000501	0.179	9695	-0.0940497	0.0759101	122
cg00101436	-0.000164	0.866	5776	-0.0366441	0.582169	122
cg00101453	-7.84e-06	0.957	9621	-0.0317801	0.631518	122
cg00101457	0.000447	0.456	9702	0.0690669	0.117999	122
cg00101555	-0.000547	0.3	9705	0.122434	0.0842425	122
cg00101602	0.000609	0.234	9690	0.0259868	0.642185	122
cg00101629	0.000783	0.311	9702	-0.0383572	0.485148	122
cg00101693	-0.000119	0.551	9700	0.0775784	0.177629	122
cg00101713	0.00129	0.12	9682	0.0246307	0.746759	122
cg00101715	-0.00012	0.801	9704	-0.0890718	0.0816489	122
cg00101728	0.00429	0.237	9702	0.632691	0.00252214	122
cg00101729	0.000777	0.0156	5804	0.00680642	0.907753	122
cg00101895	0.000133	0.55	9704	0.271569	0.0017685	122
cg00101940	-0.00134	0.0336	9702	-0.0745459	0.182201	122
cg00101986	4.54e-05	0.784	9704	0.0524233	0.381695	122
cg00102023	-0.000175	0.276	9705	0.00458681	0.948795	122
cg00102093	-0.000109	0.887	9704	-0.0334718	0.631587	122
cg00102166	0.000387	0.796	9705	0.377291	0.00124251	122
cg00102183	-7.55e-05	0.849	9700	0.024876	0.688762	122
cg00102439	2.48e-05	0.947	9690	0.0610731	0.288909	122
cg00102512	0.000834	0.0593	9694	-0.0577815	0.325497	122
cg00102685	0.00131	0.0505	9613	-0.149866	0.296784	122
cg00102726	0.000583	0.192	9704	-0.0264007	0.66558	122
cg00102731	0.000475	0.413	9702	0.059643	0.287175	122
cg00102808	0.000232	0.3	9697	0.0178117	0.598159	122
cg00102920	2.13e-05	0.884	9704	0.04533	0.502531	122
cg00102955	0.000226	0.75	9704	0.0923493	0.228336	122
cg00102996	0.000202	0.404	9700	0.100721	0.139601	122
cg00103045	0.0011	0.0244	5809	0.0195934	0.641886	122
cg00103132	-8.68e-05	0.501	9702	0.0169267	0.888564	122
cg00103209	0.00019	0.719	9703	-0.0471072	0.498156	122
cg00103299	3.15e-05	0.951	9706	-0.0590651	0.142734	122
cg00103329	0.00017	0.875	9704	0.0185038	0.771095	122
cg00103398	0.000611	0.432	9705	0.132207	0.0439776	122
cg00103448	-0.000661	0.16	9660	-0.0247663	0.569994	122
cg00103568	-0.000589	0.207	9706	-0.0558197	0.174773	122
cg00103685	4.75e-05	0.822	9704	-0.00511111	0.911228	122
cg00103783	-3.22e-05	0.777	9705	0.104355	0.183582	122
cg00103785	0.000173	0.784	9705	-0.0528767	0.483509	122
cg00103855	-0.000504	0.374	9701	-0.040913	0.579423	122
cg00103908	-0.000589	0.22	9704	0.0298071	0.664435	122
cg00103961	0.000704	0.313	9703	0.121589	0.0373787	122
cg00103984	0.00038	0.0209	9671	0.0961005	0.140839	122
cg00104072	-0.00228	0.0836	9705	0.116747	0.254705	122
cg00104131	-0.000113	0.542	9694	0.0245762	0.69706	122
cg00104167	0.000275	0.874	9685	0.01628	0.774637	122
cg00104267	1.14e-05	0.955	9701	0.000694883	0.991796	122
cg00104348	0.000291	0.619	9676	0.0304413	0.450151	122
cg00104562	-0.00032	0.538	9704	0.00824053	0.88096	122
cg00104570	0.000113	0.613	9585	-0.0145683	0.842385	122
cg00104608	-0.000556	0.708	9688	0.250879	0.00157082	122
cg00104845	0.000537	0.393	9688	-0.0560426	0.663067	122
cg00105025	0.000424	0.469	9703	0.00115235	0.986002	122
cg00105041	-0.000563	0.376	9695	-0.0170114	0.828041	122
cg00105102	-0.000511	0.396	9703	-0.0133737	0.828151	122
cg00105253	0.000413	0.108	9706	-0.107497	0.00933241	122
[truncated: 380,384+ more rows]

## Sheet: ST3
Supplementary Table 3 - Results of the meta-analysis
Significant probes resulting from meta-analysis (This study vs Hop et al.) are reported. The concordance/discordance in the direction of regulation is also shown in the table as “++” and “--” indicating hyper and hypo-methylated probes, respectively. Annotated genes are also provided. Probes shared with Hop et al. signature are highlighted in yellow.
cgid	Direction	adj.P	Gene
cg17901584	-+	1.43087e-10	DHCR24
cg06528816	-+	2.96153e-07	TTC7A
cg09257526	--	4.37825e-07	IL6R
cg06500161	+-	5.97373e-07	ABCG1
cg08940169	++	6.11872e-07	ZFPM1
cg14945937	+-	6.11872e-07	PLEKHF1
cg07571745	+-	1.98694e-06	LCK
cg15782984	--	1.98694e-06	SLC26A8
cg08851837	++	2.20166e-06	CCDC102A
cg14195992	+-	2.7474e-06	KIAA0146
cg00986350	++	3.05035e-06	ZFPM1
cg04431254	--	1.16185e-05	TTC38
cg08403419	+-	1.16185e-05	RXFP4
cg03546163	--	1.41426e-05	FKBP5
cg04813911	--	3.09728e-05	CILP
cg01525376	+-	3.90028e-05	LCK
cg04464062	++	3.90028e-05	ZFPM1
cg17786255	--	3.96825e-05	SGMS2
cg23516680	++	4.76969e-05	NOLC1
cg15458222	--	5.47186e-05	HCLS1
cg02699834	+-	5.86134e-05	KRT2
cg19434937	++	6.64646e-05	LPCAT3
cg05119988	-+	7.61601e-05	SC4MOL
cg06690548	-+	8.28847e-05	SLC7A11
cg26272069	++	8.28847e-05	GABBR1
cg05914150	++	0.000109317	PIK3R1
cg05886321	+-	0.000116074	SIRT2;RINL
cg26272088	++	0.000123509	IGF1R
cg14769121	-+	0.00015071	SMURF1
cg13718827	--	0.000157286	MIR199B;DNM1
cg23074747	-+	0.000168371	C9orf72
cg04983687	-+	0.000174819	ZFPM1
cg18120259	-+	0.000187141	LOC100132354
cg19270739	--	0.000187141
cg10002066	+-	0.000266901	RASA3
cg20551922	++	0.000347541	SPNS3
cg09010699	--	0.000364368
cg18098839	-+	0.000364368	GOLIM4
cg00472758	--	0.000588387	TBC1D24
cg21186778	++	0.000588387	RCL1
cg27064708	--	0.000714491	RAD51L1
cg11152302	--	0.000747098	NYNRIN
cg11311053	++	0.000767106	NCOR2
cg18860310	++	0.000767106	SLC10A6
cg13645296	++	0.000767819	DAPK2
cg05822017	++	0.000804661	GPR97
cg04297507	--	0.000942119	SGMS2
cg17023419	+-	0.00108421	CEMP1
cg24697460	++	0.00113934	NCOR2
cg22931002	++	0.00129397	FAM178B
cg12077754	-+	0.00201612	HK2
cg14019523	++	0.00227663	ASB2
cg22650271	+-	0.00231127	SYNGR1
cg26076905	-+	0.00231127	PIK3R1
cg11639815	++	0.00234851
cg01970716	--	0.00279607	NYNRIN
cg18481342	--	0.00279607	HCCA2;CTSD
cg02734358	++	0.00287822	GPRIN3
cg18550847	-+	0.00287822	EVL
cg14427590	++	0.00288415
cg16576811	-+	0.00288415	NEDD4L
cg08782002	++	0.00331129	CCDC47
cg01117339	++	0.00351268
cg05184016	-+	0.00351268	ZNF862
cg16263722	++	0.00351268	MECR
cg24095374	--	0.00351268	RGS14
cg12323063	--	0.00362024	MAP2K6
cg14836555	--	0.00362024
cg00285294	--	0.00364099	C7orf50
cg16110541	--	0.00364099	GPR177
cg21086870	--	0.00364099	RPAP1
cg25214914	--	0.00364099	RXFP4
cg27337540	--	0.00364099	FLJ43663
cg22312249	++	0.00367808	TMEM104
cg08471335	+-	0.0037045	TTC38
cg02974655	--	0.00372066	TSKU
cg21534578	+-	0.00390574	DENND1B
cg07175797	+-	0.00414955
cg22428027	+-	0.00414955	TNFRSF8
cg05110803	--	0.00423581	IGF1R
cg06811467	--	0.00444458	ATP8B2
cg08915438	--	0.00447898	FKBP5;LOC285847
cg07970948	-+	0.00449504	ZNF862
cg21284779	--	0.00459311	RXFP4
cg07541160	+-	0.00468303	FGD2
cg00547530	+-	0.00483311	CLUAP1
cg07711192	--	0.00522146
cg07134632	+-	0.00527511	ADD1
cg15893360	+-	0.00535762	PXN
cg06012428	-+	0.00597363	ARID1B
cg18642720	+-	0.00598362
cg26385126	++	0.0060017	NCOR2
cg10239163	-+	0.00648401	DNMT3A
cg04708264	-+	0.00666724
cg26335760	--	0.00670171	RAB6B
cg17460386	+-	0.00690674	FAIM3
cg21001667	++	0.00707206	ITCH
cg03915055	--	0.00733155	CYTIP
cg03440556	++	0.00738109	SCD
cg01078772	+-	0.0082825	KIF3B
cg06094523	--	0.0082825	SLC2A1
cg12344046	++	0.0082825	SEC14L2
cg12351042	+-	0.0082825	OR2B2
cg14327296	++	0.0082825
cg17076397	+-	0.0082825	MARCH6
cg25817701	+-	0.0082825	MAD1L1
cg05709770	--	0.00829198
cg17971251	++	0.00829198	SEC16B
cg07244253	--	0.00861583	ATP8B2
cg04392554	+-	0.0094726	TTC38
cg04847043	-+	0.0101809	KIAA0182
cg05945608	+-	0.0101809
cg03891318	++	0.0101903	NMNAT3
cg08640498	--	0.0101903	INHBC
cg09299075	--	0.0101903	ADK
cg15581429	+-	0.0101903	SIRT2;RINL
cg21618017	--	0.0101903	RILPL1
cg10575219	--	0.0106029	ATXN7L1
cg20911718	--	0.0106906	NYNRIN
cg23172995	-+	0.0110954	ANXA6
cg17560136	--	0.0111548	EPB49
cg21390852	+-	0.0111548	LHPP
cg06804705	+-	0.0116082	NCRNA00114
cg03989987	++	0.0116595	IL1RN
cg07781995	++	0.0119539
cg18805734	-+	0.0119539	FAM60A
cg26403843	--	0.0122362	RNF145
cg02818170	--	0.0123138
cg01204844	+-	0.0124979
cg27433482	--	0.0124979	TRAF5
cg13447080	+-	0.0132374
cg11834473	++	0.0134552	GABBR1
cg13393782	--	0.0134552	PRDM16
cg22804528	++	0.014305
cg19184688	--	0.0149695
cg02416781	--	0.0150197
cg07410597	++	0.0150944	SLC25A26
cg12691330	--	0.0150944	SYTL3
cg21416692	--	0.0150944	PHC2
cg14541011	--	0.0153362	RALGDS
cg04579254	+-	0.0156022	SP140
cg27343900	+-	0.0156022	ERGIC1
cg00719771	--	0.0164397
cg04915300	-+	0.0166073	GPD2
cg09577455	++	0.0166073	GABBR1
cg20792833	+-	0.0166073	PTPRCAP
cg05799596	+-	0.0174256
cg16640973	++	0.0174551	YJEFN3
cg09154591	--	0.0178538	VIT
cg13446210	--	0.0181197	PHC2
cg06558622	-+	0.0185163	ZNF862
cg23856299	--	0.0185354	PRAM1
cg17339794	--	0.0185417	KDM4B
cg02673417	-+	0.0190136	MAP3K5
cg04875062	--	0.0190136	MFAP2
cg18666454	++	0.0190136	KCNH2
cg04104695	+-	0.0194551	CXXC5
cg23603036	-+	0.0196006	DHRS3
cg22648996	--	0.0202301
cg10342963	++	0.0203235	IGF1R
cg03466562	--	0.020392	SKI
cg16837898	+-	0.0204196
cg18589858	++	0.0212115	SLCO2B1
cg11021317	+-	0.0214226
cg11633461	--	0.0220205	C10orf54;CDH23
cg03785076	--	0.0227835	SNED1
cg06851151	+-	0.0227835
cg17863076	++	0.0227835	REG1B
cg09668964	++	0.0227844
cg06679990	++	0.0228978	GLI1
cg06909254	+-	0.0232763	ST3GAL5
cg26419656	--	0.0232763	KLF12
cg10768063	+-	0.0233464	APBA2
cg12754982	--	0.0233464	IGF2R
cg15636887	+-	0.0233464	ZPBP2
cg17897187	-+	0.0233464	KIAA1026
cg17944885	--	0.0233464
cg18464296	+-	0.0233464
cg20784207	--	0.0233464	ARHGAP24
cg25936902	-+	0.0233464
cg11791710	-+	0.0239991	DOCK1
cg06867089	--	0.0246026
cg07631309	++	0.0246353	GSTO1
cg09373727	+-	0.0253119	PTP4A2
cg23512231	++	0.0253818
cg23301563	-+	0.0261499
cg26664457	-+	0.0262349	ZNF652
cg09826895	+-	0.0269487	DENND2D
cg20765716	--	0.0269487	ITGAE
cg18125510	++	0.0271289	WARS;WDR25
cg25609878	+-	0.027147
cg19268695	+-	0.0272446	DENND2D
cg09211336	++	0.0272988	DUS3L
cg25385322	++	0.0272988	FIS1
cg26921611	++	0.0283942	EIF4EBP1
cg13841979	++	0.02862	SLC2A9
cg22030102	-+	0.0287658	CYP51A1
cg08944940	++	0.0294815	MACF1
cg10295552	--	0.0294815	ACACA
cg19831303	++	0.0294815	RPS6KA4
cg26164712	--	0.0295871	CXCR5
cg27565899	--	0.0295871	AMPD2
cg11067407	-+	0.0299344
cg14838474	--	0.0299344	RECQL;GOLT1B
cg03388409	++	0.0300547	TP53BP2
cg14436426	--	0.0300547	OPRL1;RGS19
cg16527223	++	0.0300547	NRXN2
cg04191712	+-	0.0305352	TBX10
cg01823925	+-	0.0311942	ADAM19
cg11739399	-+	0.0312823	IKBKE
cg05515072	--	0.0325203	PRDM11
cg22202088	+-	0.0325203	CD5
cg04519775	+-	0.0325472
cg17107691	++	0.0328954	KANK2
cg07367302	+-	0.0329759
cg19286686	--	0.0329759	ACVR1
cg25318579	--	0.0329759
cg26215727	--	0.0329759	SCNN1A
cg13549638	-+	0.0336459	RPTOR
cg11376147	-+	0.0337711	SLC43A1
cg09031958	-+	0.0343277	MAML1
cg15501231	-+	0.0347931	C6orf27
cg00481600	--	0.03486	CILP
cg01528492	--	0.0349775	TMEM64
cg03450829	--	0.0356662	HCCA2
cg12338137	++	0.0356662	TNS1
cg03407184	++	0.0357281
cg22863889	+-	0.0358565	RXFP4
cg18327586	--	0.0358669	GMEB2
cg05564251	+-	0.0365921	SP140
cg21304158	--	0.0368972	SNED1
cg10819708	+-	0.0386995	SEMA4B
cg09517873	++	0.0391041	DHRS3
cg26792295	-+	0.0391041	RFTN1
cg16598679	+-	0.0394095
cg06993955	++	0.0394481
cg22768358	++	0.0394481	ZBTB16
cg14591123	++	0.0395339	VILL
cg18095725	--	0.0395339	HIST1H2BD
cg26918935	--	0.0398153	TNFSF13B
cg02048220	++	0.0401896	TTC7B
cg06928797	++	0.041275	SIK3
cg25114611	--	0.041275	FKBP5;LOC285847
cg12520319	++	0.0417014	CHSY1
cg02641539	--	0.0420306	TM7SF4
cg09354050	+-	0.0423571	UBASH3A
cg02475695	++	0.0423856	NHLRC4
cg18189591	--	0.0423856	IGF2R
cg25087851	++	0.0427068	GPR44
cg11093760	--	0.0429489	CILP
cg02597894	--	0.0431282	VARS
cg04249754	+-	0.0434069	LCK
cg13587908	--	0.0434069	FAM69B
cg08899667	--	0.0439512	VARS
cg15293582	+-	0.0439512	PRF1
cg18394552	--	0.0443621
cg03625953	++	0.0444573	SMG6
cg02565196	+-	0.0444776
cg08708629	++	0.0448817	PDE4DIP
cg03750061	--	0.0450505	PDZD8
cg21772826	--	0.0450505	TPRG1
cg06791867	-+	0.0452726	TSPAN18
cg25446191	-+	0.0461909	SKIL
cg07814318	+-	0.0481161	KLF13
cg14476101	-+	0.0485406	PHGDH
cg12701674	+-	0.0486291
cg18087760	--	0.0486291	KHSRP
cg20697188	+-	0.0486291	TMEM167A;SCARNA18
cg20970369	+-	0.0486291	DENND2D
cg01465596	+-	0.04888	HIVEP3
cg08166362	-+	0.04888	C3orf37
cg18978606	--	0.04888
cg23346237	+-	0.048925	TTC38
cg01739167	+-	0.0495559	CHRNE
cg05814312	++	0.0496538	SVIL
cg04970064	--	0.0498064
cg00574424	++	0.0498474	C14orf104
cg02124524	-+	0.0499295	KIAA0182

## Sheet: ST4
Supplementary Table 4 - RVTESTS analysis results (SKAT)
List of genes exhibiting a significant accumulation of SEMs (both in hyper and hypo-methylated state) within ALS cohort compared to controls.
Gene	RANGE	N_INFORMATIVE	NumVar	NumPolyVar	Q	Pvalue	NumPerm	ActualPerm	Stat	NumGreater	NumEqual	PermPvalue	State
CENPS	1:10490489-10502865,1:10490806-10502865	122	1	1	1180.23	0.0311737	10000	10000	1180.23	162	171	0.02475	hyper
UBAP2L	1:154193430-154243323,1:154193430-154243986,1:154193430-154243986,1:154193779-154243323,1:154193430-154235980,1:154193430-154243323,1:154193430-154243986,1:154193430-154243323,1:154193430-154243323,1:154193430-154243986,1:154193430-154243986,1:154192647-154235981,1:154193779-154243323,1:154193430-154243323,1:154193324-154243986,1:154193430-154243323,1:154193324-154243986,1:154193779-154235980,1:1…	122	1	1	887.772	0.0338045	10000	10000	887.772	324	28	0.0338	hyper
MYLK4	6:2663870-2770610,6:2663870-2751156	122	2	2	1253.86	0.0398902	10000	10000	1253.86	321	51	0.03465	hyper
FBXW7	4:153241695-153303681,4:153241695-153457244,4:153241695-153273978,4:153332311-153456393,4:153242409-153456185	122	1	1	695.977	0.0533368	10000	10000	695.977	0	269	0.01345	hyper
FARS2	6:5261745-5771816,6:5261745-5771816,6:5261745-5771816,6:5261745-5771816,6:5261745-5771816,6:5261745-5771816,6:5261239-5771816,6:5261745-5771816,6:5261745-5771816,6:5261745-5771816,6:5261239-5771816	122	3	3	843.239	0.114683	10000	10000	843.239	481	26	0.0494	hyper
MAGI1	3:65344946-66024593,3:65339200-66024593,3:65339200-66024593,3:65339200-66024593,3:65339200-66024593,3:65344946-66024593	122	4	4	1816.11	0.0436057	10000	10000	1816.11	0	4	0.0002	hyper
MTUS2	13:29394475-30080084,13:29394475-30080084,13:30002796-30080084,13:29394475-30080084,13:29394475-30080084,13:29394099-30080084	122	4	4	1236.61	0.096317	10000	10000	1236.61	381	14	0.0388	hyper
LUC7L2	7:139044639-139108200,7:139044591-139108203,7:139025104-139108203	122	1	1	1180.23	0.0311737	10000	10000	1180.23	162	171	0.02475	hyper
AKAP1	17:55163077-55198705,17:55163116-55198705,17:55163134-55198705,17:55162606-55198705,17:55172849-55198705,17:55163264-55198705,17:55163264-55198705,17:55163116-55198705	122	2	2	1021.67	0.0575338	10000	10000	1021.67	418	75	0.04555	hyper
TCF12	15:57211642-57582051,15:57210841-57582051,15:57511627-57582051,15:57210287-57580714,15:57211284-57582051,15:57210841-57583459,15:57210841-57582051,15:57210841-57582051,15:57211284-57582051,15:57210841-57582051,15:57210841-57583459,15:57210841-57582051,15:57211642-57582051,15:57511627-57582051,15:57511627-57582051,15:57210841-57582051,15:57210841-57582051,15:57210841-57582051	122	2	2	424.159	0.159973	10000	10000	424.159	0	254	0.0127	hyper
TCF21	6:134210250-134213393,6:134210250-134216675	122	8	8	2200.41	0.0537345	10000	10000	2200.41	48	0	0.0048	hyper
SAMD3	6:130465446-130537030,6:130465460-130687013,6:130465460-130544096	122	1	1	1484.04	0.0150394	10000	10000	1484.04	117	40	0.0137	hyper
BCL2L11	2:111878490-111926021,2:111878490-111926022,2:111878490-111926021,2:111878490-111926021,2:111878490-111926022,2:111878490-111926022,2:111878490-111903861,2:111878490-111926021,2:111878490-111926021,2:111878490-111926021,2:111878490-111886423,2:111878490-111926021,2:111878490-111926021,2:111878490-111926022,2:111878490-111926021,2:111878490-111926022,2:111878490-111926022,2:111878490-111926022	122	2	2	424.159	0.159973	10000	10000	424.159	0	271	0.01355	hyper
ANKRD46	8:101521979-101571987,8:101532999-101571987,8:101532999-101571987,8:101532999-101571987	122	1	1	1180.23	0.0311737	10000	10000	1180.23	184	159	0.02635	hyper
ANAPC11	17:79849588-79858409,17:79849588-79858409,17:79849588-79858409,17:79849588-79858409,17:79849802-79858409,17:79849588-79858409,17:79849802-79858409,17:79849588-79858409,17:79848665-79858409,17:79849598-79858131,17:79849588-79858409,17:79849802-79858409	122	2	2	1826.52	0.000818306	10000	10000	1826.52	2	0	0.0002	hyper
DTYMK	2:242615161-242626230,2:242615161-242626230,2:242615161-242626230,2:242615161-242626230,2:242615161-242626230,2:242615161-242626230,2:242615161-242626230,2:242615161-242626230	122	1	1	1562.6	0.010157	10000	10000	1562.6	87	22	0.0098	hyper
METTL8	2:172172255-172290500,2:172172255-172290500,2:172172255-172291282,2:172172255-172290500,2:172172255-172291282,2:172172255-172290500,2:172172255-172290500,2:172172255-172291282,2:172172255-172290500,2:172172255-172291313,2:172172255-172291282	122	2	2	424.159	0.159973	10000	10000	424.159	0	222	0.0111	hyper
MSANTD2	11:124636393-124670302,11:124636393-124670302,11:124636393-124670302,11:124636393-124670302,11:124636393-124670302,11:124636393-124670302,11:124636393-124646138	122	2	2	1392.31	0.0354682	10000	10000	1392.31	167	101	0.02175	hyper
SNRPA1	15:101821714-101835453,15:101821714-101835453,15:101821714-101835453,15:101821714-101835453	122	1	1	1077.39	0.0405024	10000	10000	1077.39	329	54	0.0356	hyper
MIA3	1:222817644-222841354,1:222791443-222841354,1:222817644-222841354,1:222791438-222841349,1:222791443-222841354,1:222791443-222841354	122	2	2	424.159	0.159973	10000	10000	424.159	0	250	0.0125	hyper
ECE1	1:21543742-21616956,1:21543742-21606108,1:21543742-21616708,1:21543742-21671997	122	1	1	956.214	0.0426953	10000	10000	956.214	145	264	0.0277	hyper
FGF14	13:102373204-103054382,13:102373204-103054382,13:102363153-103054793,13:102480071-103054382,13:102373204-102970054,13:102373204-102970054,13:102373204-102963036,13:102373204-102963036,13:102373204-102963036,13:102373204-102963036,13:102373204-103054778,13:102373204-103054384,13:102363153-103054793,13:102373204-103054384,13:102363153-103054793,13:102363153-103054793,13:102373204-103054384,13:10237…	122	10	10	2452.5	0.104339	10000	10000	2452.5	317	0	0.0317	hyper
HNRNPH1	5:179041178-179051601,5:179041178-179050672,5:179041178-179050672,5:179041178-179051601,5:179041178-179050672,5:179041178-179050672,5:179041178-179050672,5:179041178-179050672,5:179041178-179050672,5:179041178-179050402,5:179041178-179050672,5:179041178-179051601,5:179041178-179050672,5:179041178-179050672,5:179041178-179050672,5:179041178-179050672,5:179041178-179051601,5:179041178-179050402,5:1…	122	1	1	1180.23	0.0311737	10000	10000	1180.23	155	159	0.02345	hyper
IST1	16:71929433-71965099,16:71928310-71964540,16:71929433-71965099,16:71929395-71964540,16:71929433-71965099,16:71929433-71965099	122	2	2	1430.83	0.0276219	10000	10000	1430.83	226	22	0.0237	hyper
SNX7	1:99127276-99226056,1:99127276-99226056,1:99127276-99226056,1:99127276-99226056	122	1	1	1357.2	0.0218993	10000	10000	1357.2	158	60	0.0188	hyper
TRIM68	11:4619901-4629461,11:4619901-4629461	122	4	4	2147.73	0.0709647	10000	10000	2147.73	253	381	0.04435	hyper
CLUL1	18:596997-650293,18:596997-650293,18:596987-650293,18:616671-650293,18:616699-650293	122	1	1	695.977	0.0533368	10000	10000	695.977	0	261	0.01305	hyper
PDXK	21:45139009-45182180,21:45161366-45182180	122	2	2	1723.13	0.0163572	10000	10000	1723.13	11	3	0.00125	hyper
CREM	10:35416154-35501881,10:35426709-35501886,10:35415768-35468775,10:35484829-35501881,10:35484054-35499678,10:35416384-35501886,10:35456491-35501881,10:35415928-35501881,10:35415928-35501881,10:35415928-35501881,10:35415928-35501881,10:35484829-35501881,10:35484829-35501881,10:35484829-35501881,10:35484060-35501881,10:35484060-35501881,10:35484060-35501881,10:35484060-35501881,10:35415928-35501881,…	122	2	2	1372.86	0.045381	10000	10000	1372.86	201	25	0.02135	hyper
KIAA1191	5:175773063-175788810,5:175773063-175788810,5:175773065-175788767,5:175773063-175788810,5:175773063-175788810,5:175773063-175788810,5:175773063-175788810,5:175773063-175788810,5:175773063-175788810,5:175773063-175788810	122	2	2	1774.68	0.0119735	10000	10000	1774.68	64	4	0.0066	hyper
CLP1	11:57425215-57429337,11:57425233-57429337	122	2	2	908.056	0.068829	10000	10000	908.056	0	255	0.01275	hyper
GSC2	22:19134505-19137805	122	2	2	424.159	0.159973	10000	10000	424.159	0	273	0.01365	hyper
SLC12A9	7:100424490-100464634,7:100450334-100464632,7:100450334-100464632,7:100450334-100463168,7:100450340-100463160	122	4	4	2064.39	0.0158737	10000	10000	2064.39	35	0	0.0035	hyper
WDR74	11:62600382-62607682,11:62600382-62609281,11:62600382-62607062,11:62600382-62607062,11:62600382-62607062,11:62600382-62607062,11:62600376-62607131,11:62600376-62607628,11:62600382-62607062	122	2	2	894.015	0.0553071	10000	10000	894.015	26	61	0.00565	hyper
ZEB1	10:31609482-31818732,10:31610129-31818732,10:31608696-31818732,10:31608696-31818732,10:31608144-31818732,10:31608144-31818732,10:31608144-31818732,10:31608144-31818732,10:31607345-31818732,10:31607746-31818732,10:31608144-31818732,10:31608144-31818732,10:31610588-31818732,10:31610588-31818732,10:31610588-31818732,10:31610129-31818732,10:31610129-31818732,10:31610129-31818732,10:31610129-31818732,…	122	2	2	769.608	0.0817618	10000	10000	769.608	255	70	0.029	hyper
JADE2	5:133861359-133918917,5:133861359-133918917,5:133860005-133918917,5:133861797-133918917	122	2	2	424.159	0.159973	10000	10000	424.159	0	261	0.01305	hyper
SETD7	4:140417088-140477923,4:140453732-140477923,4:140427191-140477923,4:140453732-140477923	122	3	3	3280.69	0.0163779	10000	10000	3280.69	86	3	0.00875	hyper
BEGAIN	14:101003483-101036129,14:101003483-101014464,14:101003483-101014464,14:101003483-101034638,14:101003483-101034638,14:101003483-101034638,14:101003483-101034830,14:101003483-101034830,14:101003483-101035314,14:101003483-101035314,14:101003483-101035314,14:101003483-101035314,14:101003483-101035314,14:101003483-101035314,14:101003483-101035314,14:101003483-101035314,14:101003483-101036129,14:10100…	122	3	3	1823.18	0.0166545	10000	10000	1823.18	70	6	0.0073	hyper
ADCYAP1R1	7:31092075-31151093,7:31091922-31151088,7:31091922-31151088,7:31091922-31151088	122	2	2	1253.86	0.0398902	10000	10000	1253.86	307	60	0.0337	hyper
LIN54	4:83845756-83931976,4:83845756-83931987,4:83845756-83934094,4:83845756-83931976,4:83845756-83931976,4:83845756-83931976,4:83845756-83931976	122	1	1	695.977	0.0533368	10000	10000	695.977	0	268	0.0134	hyper
SATB1	3:18386870-18486364,3:18386870-18487084,3:18386870-18486364,3:18386870-18487084,3:18386870-18486364,3:18386870-18466831,3:18386879-18485610,3:18386870-18480228,3:18386870-18466831	122	2	2	761.434	0.0819711	10000	10000	761.434	338	57	0.03665	hyper
MFSD11	17:74733582-74774899,17:74733582-74774899,17:74733582-74774899,17:74733582-74774899,17:74733582-74774899,17:74732646-74774899,17:74733582-74774899,17:74733759-74775422,17:74732646-74774899,17:74732646-74774899,17:74732646-74774899,17:74732646-74774899,17:74733582-74774899,17:74733582-74774899,17:74733582-74774899,17:74733582-74774899,17:74733582-74774899,17:74733582-74774899,17:74733582-74774899,…	122	2	2	1917.13	0.00500757	10000	10000	1917.13	14	1	0.00145	hyper
ESRRB	14:76842479-76968180,14:76837613-76968180	122	2	2	1029.85	0.0573998	10000	10000	1029.85	325	90	0.037	hyper
BPHL	6:3118944-3153809,6:3118609-3153432,6:3118609-3153432,6:3118609-3153432	122	1	1	1180.23	0.0311737	10000	10000	1180.23	171	194	0.0268	hyper
ZNF487	10:43932295-43978629,10:43932558-43978629,10:43932295-43978629,10:43932295-43978629,10:43932295-43978629,10:43932558-43978629,10:43932295-43978629	122	2	2	1029.85	0.0573998	10000	10000	1029.85	340	88	0.0384	hyper
C19orf48	19:51300949-51308110,19:51300949-51308110,19:51300949-51308110,19:51300949-51308110,19:51300949-51308110,19:51300949-51308110,19:51300949-51308110,19:51300949-51308110,19:51300949-51308110,19:51300960-51307851	122	2	2	1029.85	0.0573998	10000	10000	1029.85	383	90	0.0428	hyper
ZSCAN12	6:28346597-28367524,6:28346597-28367524,6:28346597-28367524,6:28346597-28367524,6:28346597-28367524,6:28352514-28367524,6:28352514-28366543,6:28346597-28351216,6:28346597-28351216,6:28346597-28350382,6:28346597-28367524,6:28346597-28367524	122	1	1	695.977	0.0533368	10000	10000	695.977	0	248	0.0124	hyper
ZNF280D	15:56922373-57026284,15:56989952-57026284,15:56989952-57026284,15:56922373-57026284,15:56922373-57026284	122	2	2	424.159	0.159973	10000	10000	424.159	0	232	0.0116	hyper
TPGS2	18:34377980-34409179,18:34359987-34409179,18:34374070-34408965,18:34366446-34409179,18:34366446-34409179,18:34377980-34409179,18:34374068-34409179,18:34361857-34408965,18:34366535-34408965,18:34374068-34409179	122	3	3	863.605	0.108108	10000	10000	863.605	387	19	0.03965	hyper
MRPL49	11:64889792-64894843,11:64889654-64894841,11:64889792-64894843	122	3	3	1790.72	0.0213723	10000	10000	1790.72	46	5	0.00485	hyper
NPM1	5:170814707-170837888,5:170814852-170834129,5:170814852-170834129,5:170814707-170837888,5:170814119-170837888,5:170814707-170837888,5:170814707-170837888,5:170814852-170837904	122	2	2	424.159	0.159973	10000	10000	424.159	0	279	0.01395	hyper
PTDSS2	11:450278-491399,11:450278-491399,11:450278-491399,11:450278-491399,11:448267-491400	122	3	3	622.197	0.149325	10000	10000	622.197	41	159	0.01205	hyper
PSPC1	13:20276640-20357176,13:20248891-20357085,13:20248891-20357085,13:20248891-20357085,13:20276640-20357085,13:20248891-20357176,13:20248891-20357176,13:20248891-20357085,13:20248891-20357176	122	2	2	424.159	0.159973	10000	10000	424.159	0	273	0.01365	hyper
SPHK2	19:49122762-49133662,19:49122762-49133662,19:49128285-49133662,19:49122762-49133662,19:49122547-49133663	122	2	2	847.937	0.084096	10000	10000	847.937	243	417	0.04515	hyper
LLGL2	17:73521777-73571290,17:73521777-73571290,17:73521782-73560804	122	2	2	1717.09	0.0128269	10000	10000	1717.09	16	5	0.00185	hyper
MCM8	20:5931297-5979617,20:5931297-5979617,20:5931297-5975852,20:5931297-5975852,20:5931297-5975852	122	1	1	956.214	0.0426953	10000	10000	956.214	125	249	0.02495	hyper
KDSR	18:60994958-61034439	122	2	2	1430.83	0.0276219	10000	10000	1430.83	248	16	0.0256	hyper
ZP3	7:76026838-76071386,7:76054266-76071386	122	3	3	1380.37	0.0633643	10000	10000	1380.37	112	160	0.0192	hyper
SPON2	4:1160720-1166371,4:1160720-1202750,4:1160720-1166999	122	8	8	2289.27	0.0810578	10000	10000	2289.27	209	1	0.02095	hyper
REEP1	2:86441119-86565206,2:86441119-86564749,2:86441119-86564749,2:86441119-86564749,2:86441119-86564749,2:86441119-86564749	122	1	1	956.214	0.0426953	10000	10000	956.214	108	248	0.0232	hyper
PGAP2	11:3819048-3847601,11:3819048-3847601,11:3819048-3847601,11:3829239-3847601,11:3829239-3847601,11:3829239-3847601,11:3819127-3847601,11:3819127-3847601,11:3829239-3847601,11:3819127-3847601,11:3829789-3847601,11:3829789-3847601,11:3819048-3847601,11:3819127-3847601,11:3819127-3847601,11:3819127-3847601,11:3819127-3847601,11:3819127-3847601,11:3829789-3847601,11:3819127-3847601,11:3819127-3847601,…	122	2	2	1168.29	0.0499945	10000	10000	1168.29	122	172	0.0208	hyper
CDC42EP3	2:37869086-37899362,2:37869086-37899362,2:37869086-37899598,2:37869086-37898785,2:37869086-37900092,2:37869086-37898785	122	2	2	908.056	0.068829	10000	10000	908.056	0	278	0.0139	hyper
CDH18	5:19471404-19988309,5:19471404-19988309,5:19471404-19988309,5:19471404-20575822,5:19471404-19988309,5:19471404-20575822,5:19471404-20575822,5:19471404-19886381,5:19471404-20575822,5:19471404-19988309,5:19471404-19988309	122	2	2	424.159	0.159973	10000	10000	424.159	0	247	0.01235	hyper
CASZ1	1:10696665-10856703,1:10707267-10856703	122	4	4	709.869	0.192366	10000	10000	709.869	175	45	0.01975	hyper
TTC3	21:38445553-38575408,21:38455246-38575419,21:38445553-38575408,21:38445553-38575408,21:38445553-38575408,21:38445553-38575408,21:38445483-38575419,21:38445553-38575408,21:38445553-38575408,21:38445553-38575408	122	2	2	1168.29	0.0499945	10000	10000	1168.29	104	151	0.01795	hyper
RPS29	14:50050290-50065428,14:50050294-50053098,14:50037705-50053098	122	2	2	769.608	0.0817618	10000	10000	769.608	223	91	0.02685	hyper
SIN3A	15:75661719-75744031,15:75661719-75748156,15:75661719-75744031	122	1	1	695.977	0.0533368	10000	10000	695.977	0	275	0.01375	hyper
HSF2	6:122720796-122754264,6:122720695-122754264,6:122720796-122741555	122	1	1	695.977	0.0533368	10000	10000	695.977	0	245	0.01225	hyper
ARMC5	16:31470174-31478488,16:31469624-31478486,16:31470821-31478486,16:31470316-31478488	122	1	1	695.977	0.0533368	10000	10000	695.977	0	274	0.0137	hyper
MFSD8	4:128838886-128887118,4:128838886-128886328,4:128838886-128886328,4:128838886-128887118,4:128838959-128886328,4:128838886-128886328,4:128838886-128886328,4:128838886-128886328,4:128838886-128886328,4:128838886-128886328	122	4	4	1041.28	0.106258	10000	10000	1041.28	273	13	0.02795	hyper
TCTEX1D2	3:196018089-196045111,3:196018089-196045111	122	1	1	1597.59	0.00676195	10000	10000	1597.59	42	7	0.00455	hyper
ENDOV	17:78388966-78411884,17:78388966-78404171,17:78388966-78404171,17:78388966-78411884,17:78388966-78404171,17:78388966-78411884,17:78388966-78411884,17:78388966-78411884,17:78388966-78411884,17:78388966-78411884	122	1	1	956.214	0.0426953	10000	10000	956.214	117	287	0.02605	hyper
H2AC16	6:27833094-27833576	122	1	1	695.977	0.0533368	10000	10000	695.977	0	251	0.01255	hyper
TSGA10	2:99613723-99758166,2:99613723-99771405,2:99613723-99771405,2:99613723-99757892,2:99613723-99758166,2:99764726-99771405,2:99764726-99771429,2:99764726-99771405,2:99613723-99757643	122	4	4	2167.06	0.0140863	10000	10000	2167.06	51	1	0.00515	hyper
HTATSF1P2	6:3019193-3024124	122	3	3	622.197	0.167994	10000	10000	622.197	230	329	0.03945	hyper
CENPS-CORT	1:10490806-10512210,1:10490806-10512210,1:10490489-10512210,1:10490489-10512210,1:10490489-10512210	122	1	1	1180.23	0.0311737	10000	10000	1180.23	178	171	0.02635	hyper
RNF8	6:37321758-37362510,6:37321758-37362510,6:37321758-37362510	122	3	3	1848.31	0.0148579	10000	10000	1848.31	60	7	0.00635	hyper
TBC1D30	12:65218426-65274813,12:65174534-65274813,12:65218426-65274813,12:65153276-65274798,12:65218426-65274813	122	7	7	2613.31	0.0416368	10000	10000	2613.31	61	0	0.0061	hyper
CNOT6	5:179921378-180005357,5:179921378-180005357,5:179968653-180005357,5:179921378-180005357,5:179921378-180005357	122	1	1	1180.23	0.0311737	10000	10000	1180.23	154	180	0.0244	hyper
IDI1	10:1085091-1102644,10:1085091-1102644,10:1085091-1094826,10:1085091-1094826,10:1085359-1095306,10:1085359-1095059	122	3	3	1227.88	0.0549077	10000	10000	1227.88	263	33	0.02795	hyper
MAN2A2	15:91445611-91465809,15:91447419-91465815,15:91446531-91465809,15:91445894-91465809,15:91445894-91465809	122	1	1	695.977	0.0533368	10000	10000	695.977	0	254	0.0127	hyper
ZNF678	1:227751256-227867370,1:227751256-227850162,1:227751256-227850162,1:227751256-227850162,1:227751256-227850162	122	2	2	908.056	0.068829	10000	10000	908.056	0	272	0.0136	hyper
BCAR1	16:75262078-75299905,16:75262078-75299905,16:75262078-75301905,16:75262084-75272558,16:75262078-75299905,16:75262078-75282049,16:75262078-75300803,16:75262078-75285522,16:75262078-75285522	122	6	6	1820.46	0.0760846	10000	10000	1820.46	240	0	0.024	hyper
VCAN	5:82767492-82878122,5:82767492-82878122,5:82767562-82878121,5:82767562-82878121	122	3	3	622.197	0.149325	10000	10000	622.197	39	165	0.01215	hyper
GRM3	7:86273229-86494192,7:86273224-86494192	122	2	2	424.159	0.159973	10000	10000	424.159	0	285	0.01425	hyper
INPP4A	2:99061320-99210855,2:99061049-99198284,2:99061320-99198284,2:99062472-99207496,2:99062472-99207496,2:99061320-99207496,2:99061320-99210855,2:99062472-99207496,2:99062472-99207496,2:99061320-99210855	122	1	1	1357.2	0.0218993	10000	10000	1357.2	135	60	0.0165	hyper
PPP5D1	19:47021935-47104173,19:47028726-47104173,19:46984044-47104457,19:47021935-47104457	122	1	1	695.977	0.0533368	10000	10000	695.977	0	239	0.01195	hyper
SLC16A11	17:6944940-6947411,17:6944940-6947411,17:6944940-6947411	122	1	1	649.899	0.065892	10000	10000	649.899	244	423	0.04555	hyper
PGAP3	17:37827374-37844323,17:37827374-37844323,17:37827374-37844323,17:37827374-37844323,17:37827374-37844323,17:37827374-37844310	122	5	5	1456.09	0.107961	10000	10000	1456.09	101	74	0.0138	hyper
YY1	14:100705480-100749125	122	1	1	1843.49	0.0037503	10000	10000	1843.49	25	6	0.0028	hyper
PTER	10:16478941-16555744,10:16478941-16555744,10:16478941-16555744,10:16478941-16555744,10:16478941-16555744	122	3	3	2287.2	0.0356998	10000	10000	2287.2	202	19	0.02115	hyper
MUTYH	1:45794913-45806142,1:45794913-45805629,1:45794913-45806142,1:45794913-45805788,1:45794913-45805629,1:45794913-45806112,1:45794913-45806142,1:45794913-45806142,1:45794913-45806112,1:45794913-45806142,1:45794913-45805642,1:45794913-45805787,1:45794913-45805787,1:45794913-45805787,1:45794913-45806142	122	1	1	1357.2	0.0218993	10000	10000	1357.2	195	45	0.02175	hyper
NCAM1	11:112832141-113135919,11:112832141-113149158,11:112832141-113149158,11:112832141-113135919,11:112832141-113149158	122	1	1	649.899	0.065892	10000	10000	649.899	271	390	0.0466	hyper
CBFB	16:67063051-67134958,16:67063051-67134958,16:67063051-67134958,16:67063051-67134958,16:67063051-67134958,16:67063051-67134958	122	1	1	1357.2	0.0218993	10000	10000	1357.2	135	63	0.01665	hyper
LCLAT1	2:30670111-30867091,2:30670111-30867091,2:30670111-30867091,2:30670111-30867091	122	5	5	3436.42	0.0387198	10000	10000	3436.42	262	0	0.0262	hyper
TEDC1	14:105957582-105965585,14:105957585-105965585,14:105956519-105965585,14:105957585-105965585,14:105956191-105965585	122	2	2	769.608	0.0817618	10000	10000	769.608	232	89	0.02765	hyper
GDAP1L1	20:42875947-42909571,20:42875947-42909571,20:42875897-42909557,20:42875738-42909557,20:42875897-42909557,20:42875947-42909587	122	5	5	1060.4	0.142897	10000	10000	1060.4	0	42	0.0021	hyper
ESS2	22:19117791-19132164,22:19117791-19132164	122	1	1	1077.39	0.0405024	10000	10000	1077.39	432	38	0.0451	hyper
MAFF	22:38597938-38612517,22:38599026-38612517,22:38597938-38612517,22:38598000-38612514	122	2	2	424.159	0.159973	10000	10000	424.159	0	271	0.01355	hyper
KREMEN2	16:3014275-3018381,16:3014275-3018381,16:3014275-3018381,16:3014275-3018381	122	3	3	1241.92	0.0625675	10000	10000	1241.92	270	81	0.03105	hyper
SP4	7:21467700-21554440,7:21467700-21554440,7:21467700-21468521,7:21467700-21554440	122	2	2	1135.42	0.0592163	10000	10000	1135.42	135	177	0.02235	hyper
DSC3	18:28569330-28622708,18:28569330-28622781	122	2	2	424.159	0.159973	10000	10000	424.159	0	246	0.0123	hyper
COPG2	7:130295823-130353598,7:130146079-130353588	122	1	1	956.214	0.0426953	10000	10000	956.214	123	285	0.02655	hyper
SNTG1	8:50823966-51709252,8:50823966-51709252,8:50823966-51709252,8:50823966-51621738,8:50823966-51709252,8:50823966-51709252,8:50822355-51709252,8:50822355-51621738,8:50823966-51709252,8:50823966-51621738,8:50823966-51621738,8:50823966-51709252,8:51076690-51621743	122	6	6	1326.99	0.133105	10000	10000	1326.99	248	2	0.0249	hyper
SH2B1	16:28875077-28885534,16:28875077-28885534,16:28875077-28885534,16:28875077-28885534,16:28857920-28885534,16:28875313-28885534,16:28875295-28885534	122	3	3	622.197	0.149325	10000	10000	622.197	50	142	0.0121	hyper
ENTPD1-AS1	10:97512962-97849992,10:97780956-97849992,10:97780956-97849992,10:97780956-97849992	122	4	4	695.828	0.204364	10000	10000	695.828	227	234	0.0344	hyper
PKP4	2:159313463-159537940,2:159314404-159537940,2:159314404-159537940,2:159313463-159537940,2:159314404-159537940,2:159313463-159537940,2:159313463-159537940,2:159313463-159537940,2:159314404-159537940,2:159313463-159537940,2:159313463-159537940,2:159313463-159523176,2:159313463-159537940,2:159313463-159537940	122	1	1	956.214	0.0426953	10000	10000	956.214	99	279	0.02385	hyper
NAPA	19:47990893-48018320,19:47990893-48018320,19:47990893-48018320	122	1	1	1832.93	0.00545962	10000	10000	1832.93	35	13	0.00415	hyper
CIR1	2:175212749-175260440	122	2	2	1430.83	0.0276219	10000	10000	1430.83	226	14	0.0233	hyper
TLX1NB	10:102849077-102890903,10:102849077-102890903,10:102874456-102901023	122	22	22	4570.26	0.14201	10000	10000	4570.26	397	0	0.0397	hyper
TPBG	6:83073533-83077133,6:83073960-83077133,6:83072699-83077133	122	2	2	424.159	0.159973	10000	10000	424.159	0	259	0.01295	hyper
GPR1-AS	2:207068099-207130967	122	5	5	1149.32	0.122497	10000	10000	1149.32	333	5	0.03355	hyper
GRAMD1B	11:123396333-123498497,11:123380623-123498497,11:123229129-123498475,11:123430969-123498497,11:123396333-123498497,11:123229129-123498497,11:123300976-123306423,11:123229129-123498497,11:123229129-123498497	122	2	2	424.159	0.159973	10000	10000	424.159	0	262	0.0131	hyper
DNM2	19:10828728-10942586,19:10828754-10942579,19:10828754-10942579,19:10828754-10942579,19:10828728-10942586	122	2	2	2284.79	0.00403184	10000	10000	2284.79	2	0	0.0002	hyper
SH2B3	12:111843726-111889427,12:111872665-111889427	122	2	2	1557.68	0.0232661	10000	10000	1557.68	138	40	0.0158	hyper
ZDHHC5	11:57435585-57468654	122	1	1	956.214	0.0426953	10000	10000	956.214	111	255	0.02385	hyper
NELFB	9:140149778-140167993	122	3	3	2265.26	0.0247788	10000	10000	2265.26	77	6	0.008	hyper
CLCN2	3:184063972-184079393,3:184063972-184079393,3:184063972-184079393,3:184063972-184079393	122	1	1	695.977	0.0533368	10000	10000	695.977	0	272	0.0136	hyper
DTX4	11:58938902-58976060,11:58939604-58976061	122	2	2	894.015	0.0553071	10000	10000	894.015	37	55	0.00645	hyper
TRAFD1	12:112563363-112591408,12:112563348-112591408	122	2	2	424.159	0.159973	10000	10000	424.159	0	263	0.01315	hyper
C1QL1	17:43037060-43045671	122	6	6	1598.83	0.0954083	10000	10000	1598.83	347	7	0.03505	hyper
DBP	19:49133286-49140636	122	1	1	695.977	0.0533368	10000	10000	695.977	0	252	0.0126	hyper
ADAM32	8:38965047-39142436,8:38965252-39142436	122	3	3	636.238	0.159068	10000	10000	636.238	0	239	0.01195	hyper
DIXDC1	11:111808066-111893376,11:111797867-111846719,11:111848032-111893374	122	7	7	4644.38	0.0625057	10000	10000	4644.38	432	15	0.04395	hyper
NUSAP1	15:41625078-41673244,15:41625078-41673244,15:41625078-41673244,15:41625078-41673244,15:41625078-41673244,15:41625078-41673244	122	2	2	908.056	0.0516094	10000	10000	908.056	0	42	0.0021	hyper
RUNX3	1:25226001-25291501,1:25226001-25256767,1:25226001-25291501	122	2	2	424.159	0.159973	10000	10000	424.159	0	230	0.0115	hyper
GLOD4	17:662548-685520,17:662548-685520,17:662548-685520,17:662548-685520,17:662548-685571	122	1	1	956.214	0.0426953	10000	10000	956.214	122	279	0.02615	hyper
CDKN1C	11:2904447-2906995,11:2904447-2907005,11:2904447-2907005,11:2904447-2907005,11:2904447-2907005	122	2	2	424.159	0.159973	10000	10000	424.159	0	240	0.012	hyper
SPHK1	17:74379284-74383936,17:74380689-74383936,17:74381358-74383936,17:74380689-74383936,17:74380689-74383936	122	2	2	1495.76	0.0156562	10000	10000	1495.76	0	3	0.00015	hyper
LTBP1	2:33359662-33624575,2:33359662-33624575,2:33359662-33624575,2:33359662-33624575,2:33172019-33624575	122	3	3	1850.23	0.0368424	10000	10000	1850.23	128	14	0.0135	hyper
GGA3	17:73232693-73257687,17:73232693-73257687,17:73232693-73258444,17:73232693-73258444,17:73232693-73257687,17:73232693-73257687	122	5	5	3816.44	0.00807988	10000	10000	3816.44	8	0	0.0008	hyper
EPC1	10:32634039-32667697,10:32556678-32636086,10:32634039-32667697,10:32556678-32636086,10:32556678-32636086,10:32556678-32636086,10:32556678-32636086,10:32556678-32636086,10:32556678-32636086,10:32573048-32636086,10:32573048-32636086,10:32634039-32636086,10:32634039-32636086,10:32556678-32667697,10:32556678-32667697,10:32556678-32667697	122	1	1	1082.33	0.0390612	10000	10000	1082.33	353	175	0.04405	hyper
CCDC114	19:48799718-48825228,19:48799708-48822756	122	1	1	695.977	0.0533368	10000	10000	695.977	0	246	0.0123	hyper
SMAD6	15:66994573-67075187,15:66994573-67075187	122	3	3	622.197	0.149325	10000	10000	622.197	44	171	0.01295	hyper
PSMD6	3:63996224-64009148,3:63996224-64009686,3:63996224-64009282,3:63996226-64009170	122	1	1	956.214	0.0426953	10000	10000	956.214	125	258	0.0254	hyper
LOC100130987	11:67085309-67159158	122	1	1	2013.61	0.00461227	10000	10000	2013.61	10	1	0.00105	hyper
LINC02584	11:69918539-69921454	122	2	2	1870.69	0.00955176	10000	10000	1870.69	28	1	0.00285	hyper
CATSPERG	19:38826469-38861583,19:38826469-38861583	122	3	3	1327.5	0.0507816	10000	10000	1327.5	414	19	0.04235	hyper
CLSTN2	3:139654026-140296238	122	1	1	695.977	0.0533368	10000	10000	695.977	0	268	0.0134	hyper
REEP3	10:65281160-65384888	122	3	3	1090.97	0.0903685	10000	10000	1090.97	387	18	0.0396	hyper
PGR-AS1	11:100999807-101030001	122	1	1	649.899	0.065892	10000	10000	649.899	250	387	0.04435	hyper
GDAP1	8:75262637-75401107,8:75262617-75279110,8:75262617-75279110,8:75262637-75279110,8:75262617-75279110,8:75262617-75279110	122	2	2	424.159	0.159973	10000	10000	424.159	0	296	0.0148	hyper
CDK13	7:39989854-40139179,7:39989958-40136733	122	2	2	1876.21	0.0149665	10000	10000	1876.21	52	5	0.00545	hyper
PPT2	6_ssto_hap7:3469642-3479179,6_ssto_hap7:3469642-3479179,6_ssto_hap7:3469029-3479179,6_mcf_hap5:3501127-3511281,6_mcf_hap5:3501740-3511281,6_mcf_hap5:3501740-3511281,6_qbl_hap6:3382930-3392472,6_qbl_hap6:3382930-3392472,6_qbl_hap6:3382317-3392472,6:32121917-32131452,6:32121304-32131452,6:32121917-32131452,6_apd_hap1:3436042-3446192,6_apd_hap1:3436655-3446192,6_apd_hap1:3436655-3446192,6_dbb_hap3:3…	122	4	4	848.318	0.159263	10000	10000	848.318	0	260	0.013	hyper
CLCF1	11:67131638-67141069,11:67131638-67141648	122	1	1	2013.61	0.00461227	10000	10000	2013.61	12	3	0.00135	hyper
FAM53A	4:1641607-1685854,4:1641607-1686040,4:1641607-1685718	122	2	2	908.056	0.068829	10000	10000	908.056	0	232	0.0116	hyper
ADAM33	20:3648621-3662657,20:3648621-3662657,20:3648621-3662657	122	2	2	424.159	0.159973	10000	10000	424.159	0	285	0.01425	hyper
OXTR	3:8792094-8810417,3:8792094-8811300,3:8792094-8811300,3:8792094-8810918,3:8792094-8811300	122	3	3	843.239	0.114683	10000	10000	843.239	474	24	0.0486	hyper
C12orf56	12:64658541-64784538,12:64658541-64784538	122	3	3	622.197	0.167994	10000	10000	622.197	271	373	0.04575	hyper
SCNN1A	12:6456008-6486523,12:6456012-6484616,12:6456012-6484729	122	2	2	424.159	0.159973	10000	10000	424.159	0	257	0.01285	hyper
POLR3C	1:145590666-145610668,1:145590666-145610913	122	1	1	956.214	0.0426953	10000	10000	956.214	140	250	0.0265	hyper
CABP1	12:121078421-121105127,12:121088079-121105127,12:121088079-121105127	122	3	3	636.238	0.159068	10000	10000	636.238	0	268	0.0134	hyper
GPRC5D-AS1	12:13080659-13133496,12:13080659-13133496,12:13080659-13133496,12:13080659-13133496,12:13080659-13137576,12:13080659-13175432,12:13132770-13137576	122	2	2	424.159	0.159973	10000	10000	424.159	0	309	0.01545	hyper
GRIN2C	17:72840170-72856966,17:72838161-72856008,17:72838161-72856007	122	2	2	424.159	0.159973	10000	10000	424.159	0	269	0.01345	hyper
NBPF10	1:145293370-146467728,1:145293370-146467743	122	11	11	3059.77	0.0425165	10000	10000	3059.77	51	1	0.00515	hyper
HLA-F-AS1	6_qbl_hap6:995238-1017689,6_qbl_hap6:995238-1017689,6_ssto_hap7:1032127-1054576,6_ssto_hap7:1032127-1054576,6_mann_hap4:994884-1017334,6_mann_hap4:994884-1017334,6:29694377-29716826,6:29694377-29716826,6_dbb_hap3:995261-1017704,6_dbb_hap3:995261-1017704,6_cox_hap2:1210562-1233001,6_cox_hap2:1210562-1233001	122	1	1	1180.23	0.0311737	10000	10000	1180.23	187	162	0.0268	hyper
CFAP73	12:113587662-113597081	122	3	3	1465.94	0.0361207	10000	10000	1465.94	196	9	0.02005	hyper
SMARCA4	19:11071705-11172947,19:11094799-11172947,19:11071705-11172947,19:11094799-11172947,19:11094799-11172947,19:11071705-11172947,19:11071705-11172947,19:11071705-11172947,19:11071705-11172947	122	2	2	1429.48	0.0294306	10000	10000	1429.48	189	7	0.01925	hyper
YPEL1	22:22051825-22090083,22:22051825-22090083	122	1	1	695.977	0.0533368	10000	10000	695.977	0	271	0.01355	hyper
GSX2	4:54966329-54968665	122	2	2	769.608	0.0817618	10000	10000	769.608	230	89	0.02745	hyper
GRIK2	6:101846860-102517958,6:101846860-102517958,6:101841583-102517958	122	17	17	4440.33	0.138738	10000	10000	4440.33	492	0	0.0492	hyper
UBE2D1	10:60094738-60130513,10:60094765-60130508	122	1	1	695.977	0.0533368	10000	10000	695.977	0	239	0.01195	hyper
WNT2B	1:113009162-113063910,1:113009162-113063910,1:113051586-113072787	122	6	6	1465.44	0.0913276	10000	10000	1465.44	116	8	0.012	hyper
LOC105369187	12:65938017-65951091	122	1	1	695.977	0.0533368	10000	10000	695.977	0	251	0.01255	hyper
LLPH-DT	12:66524530-66528229	122	6	6	2240.27	0.0860596	10000	10000	2240.27	0	256	0.0128	hyper
GAD1	2:171673396-171717659,2:171673199-171699269	122	6	6	1573.32	0.101415	10000	10000	1573.32	269	4	0.0271	hyper
MCM7	7:99690350-99699020,7:99690350-99699020,7:99690350-99698403	122	3	3	1831.76	0.03946	10000	10000	1831.76	110	30	0.0125	hyper
CCDC59	12:82746082-82752584,12:82746082-82752166	122	3	3	935.609	0.0888567	10000	10000	935.609	215	13	0.02215	hyper
THBD	20:23026269-23030309	122	3	3	981.688	0.0742802	10000	10000	981.688	79	21	0.00895	hyper
PRANCR	12:70618772-70637140,12:70636085-70637140,12:70615969-70637140	122	2	2	769.608	0.0817618	10000	10000	769.608	244	82	0.0285	hyper
DMPK	19:46272966-46282877,19:46272975-46285748,19:46272975-46285748,19:46272966-46283861,19:46272975-46285748,19:46272975-46285748,19:46272975-46285748	122	1	1	1505.01	0.0141037	10000	10000	1505.01	29	37	0.00475	hyper
RWDD2B	21:30378079-30391692,21:30376704-30391670	122	3	3	4957.58	0.00494081	10000	10000	4957.58	0	2	0.0001	hyper
SEC63	6:108188959-108279412	122	1	1	695.977	0.0533368	10000	10000	695.977	0	247	0.01235	hyper
BORA	13:73302060-73330334,13:73301886-73330336,13:73302060-73330334,13:73302060-73330334	122	3	3	2193.72	0.0393572	10000	10000	2193.72	311	4	0.0313	hyper
WNT16	7:120965420-120981158,7:120969053-120981158	122	2	2	908.056	0.068829	10000	10000	908.056	0	241	0.01205	hyper
LOC100507065	12:65893360-66036152,12:65860598-66036152,12:65951678-66036152,12:65893360-66036152	122	1	1	695.977	0.0533368	10000	10000	695.977	0	287	0.01435	hyper
PRDM15	21:43218384-43283411,21:43218384-43299453,21:43218384-43299453,21:43218384-43299453,21:43218384-43299453,21:43218384-43299453,21:43218384-43299453	122	2	2	424.159	0.159973	10000	10000	424.159	0	271	0.01355	hyper
EEF1AKMT1	13:21303069-21348097,13:21303069-21348097,13:21302869-21348100	122	1	1	1484.04	0.0150394	10000	10000	1484.04	110	42	0.0131	hyper
CNPY2	12:56703627-56709772,12:56708257-56710132	122	1	1	695.977	0.0533368	10000	10000	695.977	0	294	0.0147	hyper
MORF4L1	15:79165330-79190081,15:79165122-79190081,15:79165231-79190481,15:79165122-79190081,15:79165330-79190081	122	2	2	424.159	0.159973	10000	10000	424.159	0	265	0.01325	hyper
PLA2G4C	19:48551099-48614109,19:48551099-48614109,19:48551102-48614074	122	3	3	1279.14	0.0785976	10000	10000	1279.14	287	251	0.04125	hyper
TTC22	1:55245385-55266996,1:55250223-55266996	122	3	3	1120.14	0.0860595	10000	10000	1120.14	0	273	0.01365	hyper
ARFIP1	4:153701105-153833509,4:153701088-153833063,4:153701088-153833063,4:153701088-153833063,4:153701088-153833063,4:153701088-153833063	122	2	2	1392.31	0.0354682	10000	10000	1392.31	160	77	0.01985	hyper
PDP1	8:94929150-94938296,8:94929150-94938296,8:94929174-94938296,8:94929150-94938296	122	1	1	1484.04	0.0150394	10000	10000	1484.04	119	52	0.0145	hyper
CAMK4	5:110559614-110830582,5:110560081-110830582,5:110559280-110830582,5:110560081-110830582,5:110560081-110830582	122	2	2	424.159	0.159973	10000	10000	424.159	0	256	0.0128	hyper
HENMT1	1:109190916-109203715,1:109190909-109204148	122	2	2	1430.83	0.0333528	10000	10000	1430.83	244	31	0.02595	hyper
ST7L	1:113084412-113162040,1:113066135-113161763,1:113066135-113161763,1:113066135-113161763,1:113066135-113161763	122	1	1	695.977	0.0533368	10000	10000	695.977	0	257	0.01285	hyper
DIO2-AS1	14:80677761-80921810	122	1	1	695.977	0.0533368	10000	10000	695.977	0	269	0.01345	hyper
MACIR	5:102594463-102614361,5:102595606-102614073,5:102594925-102614073,5:102594730-102614073,5:102594463-102614073,5:102594074-102614073,5:102594730-102614361,5:102595124-102614361,5:102599594-102614073	122	1	1	649.899	0.065892	10000	10000	649.899	253	399	0.04525	hyper
PUS7L	12:44112794-44152593,12:44112794-44152593,12:44112794-44152593,12:44112794-44152593	122	5	5	2714.3	0.0544616	10000	10000	2714.3	189	0	0.0189	hyper
ASXL2	2:25956621-26101356,2:25956621-26017560,2:25956621-26053770	122	1	1	1180.23	0.0311737	10000	10000	1180.23	161	185	0.02535	hyper
CHIT1	1:203185206-203198801,1:203185206-203198801,1:203185206-203198801,1:203185206-203198801	122	1	1	695.977	0.0533368	10000	10000	695.977	0	222	0.0111	hyper
BMPR2	2:203241049-203432472	122	1	1	956.214	0.0426953	10000	10000	956.214	116	299	0.02655	hyper
MYO7A	11:76839291-76926286,11:76839291-76926286,11:76839291-76926286	122	4	4	1559.58	0.0837867	10000	10000	1559.58	113	186	0.0206	hyper
KIAA0753	17:6481466-6544031,17:6481466-6544031,17:6481466-6544031,17:6481466-6544031,17:6481466-6544031	122	1	1	695.977	0.0533368	10000	10000	695.977	0	230	0.0115	hyper
TXLNA	1:32645275-32663886,1:32645665-32663886,1:32645275-32663886,1:32645275-32663886	122	2	2	908.056	0.068829	10000	10000	908.056	0	248	0.0124	hyper
CPEB2	4:15004104-15071775,4:15004104-15071775,4:15004104-15071775,4:15004104-15071775,4:15004104-15071775,4:15004104-15071775	122	1	1	695.977	0.0533368	10000	10000	695.977	0	252	0.0126	hyper
IFNAR2	21:34602242-34637968,21:34602199-34636818,21:34602199-34636818,21:34602242-34637968,21:34602242-34637968,21:34602199-34636818,21:34602242-34637968,21:34602242-34637968	122	1	1	695.977	0.0533368	10000	10000	695.977	0	265	0.01325	hyper
S1PR4	19:3178766-3180330	122	2	2	1430.83	0.0276219	10000	10000	1430.83	221	13	0.02275	hyper
NBPF19	1:146032541-148346791,1:144146811-146467744	122	22	22	6000	0.0244274	10000	10000	6000	10	0	0.001	hyper
RORA-AS1	15:60771376-60821926,15:60771376-60823166,15:60771376-60922838,15:60771376-60922838	122	2	2	1135.42	0.0592163	10000	10000	1135.42	109	171	0.01945	hyper
LINC01169	15:66874527-66978136	122	1	1	1618.41	0.00743914	10000	10000	1618.41	69	0	0.0069	hyper
CYP51A1	7:91741462-91764059,7:91741470-91763791	122	1	1	1357.2	0.0218993	10000	10000	1357.2	211	39	0.02305	hyper
LOC101929076	15:68126645-68131217	122	2	2	908.056	0.0516094	10000	10000	908.056	0	31	0.00155	hyper
TMEM170B	6:11537981-11583757	122	1	1	956.214	0.0426953	10000	10000	956.214	95	297	0.02435	hyper
HEBP2	6:138725359-138743334,6:138724667-138734582,6:138725359-138743334	122	2	2	908.056	0.068829	10000	10000	908.056	0	223	0.01115	hyper
RNF126	19:647525-663214,19:647525-663214	122	1	1	695.977	0.0533368	10000	10000	695.977	0	269	0.01345	hyper
SKOR1	15:68117846-68126920	122	6	6	2354.25	0.0188742	10000	10000	2354.25	24	1	0.00245	hyper
SLC6A1	3:11034419-11080935,3:11034419-11080935,3:11034419-11080935,3:11034419-11080935,3:11034433-11080933	122	2	2	1154.25	0.0416997	10000	10000	1154.25	154	53	0.01805	hyper
SCAND2P	15:85174690-85185694,15:85174690-85185694	122	1	1	649.899	0.065892	10000	10000	649.899	247	366	0.043	hyper
BOLL	2:198591613-198650930,2:198591613-198650043,2:198591613-198650043,2:198591602-198651036,2:198591613-198650043	122	1	1	695.977	0.0533368	10000	10000	695.977	0	276	0.0138	hyper
HNRNPK	9:86582997-86595130,9:86582997-86595186,9:86582997-86595186,9:86582997-86595186,9:86582997-86595697,9:86582997-86595697	122	1	1	1816.32	0.00252808	10000	10000	1816.32	17	7	0.00205	hyper
DEAF1	11:644232-695222,11:644232-707083,11:644219-695754	122	5	5	1527.64	0.0826667	10000	10000	1527.64	271	6	0.0274	hyper
SLC6A6	3:14444075-14530857,3:14444105-14489693,3:14444105-14530857,3:14444075-14530857	122	1	1	1484.04	0.0150394	10000	10000	1484.04	106	30	0.0121	hyper
ZFYVE19	15:41099286-41107282,15:41099286-41107282,15:41099286-41107282,15:41099286-41107282	122	1	1	695.977	0.0533368	10000	10000	695.977	0	259	0.01295	hyper
PKNOX1	21:44394671-44454041,21:44394671-44454041,21:44394619-44454041	122	3	3	2313.53	0.0154663	10000	10000	2313.53	12	1	0.00125	hyper
VAPA	18:9914012-9960018,18:9914012-9960018	122	1	1	1180.23	0.0311737	10000	10000	1180.23	163	168	0.0247	hyper
FUT10	8:33228343-33330664	122	1	1	956.214	0.0426953	10000	10000	956.214	94	237	0.02125	hyper
DIO2	14:80663868-80677847,14:80663868-80697400,14:80663868-80678521,14:80663868-80677847,14:80663868-80677847,14:80663868-80677847	122	1	1	695.977	0.0533368	10000	10000	695.977	0	241	0.01205	hyper
SRSF7	2:38970740-38978636,2:38970740-38978503,2:38970740-38978636	122	1	1	695.977	0.0533368	10000	10000	695.977	0	251	0.01255	hyper
OXR1	8:107282405-107764921,8:107738334-107764921,8:107738334-107764921,8:107282405-107764921,8:107670035-107764921,8:107460151-107764921	122	3	3	849.564	0.11474	10000	10000	849.564	426	36	0.0444	hyper
SSC4D	7:76018653-76039014	122	3	3	1380.37	0.0633643	10000	10000	1380.37	108	189	0.02025	hyper
TOP1MT	8:144391496-144417050,8:144391496-144442147,8:144391496-144442147	122	2	2	847.937	0.084096	10000	10000	847.937	233	374	0.042	hyper
SOWAHB	4:77815304-77819297	122	3	3	1366.33	0.0379597	10000	10000	1366.33	86	19	0.00955	hyper
GABRA4	4:46920916-46995598,4:46920916-46995598,4:46920916-46995598	122	2	2	723.53	0.0988002	10000	10000	723.53	365	130	0.043	hyper
GBX2	2:237073878-237077029,2:237073878-237077029	122	1	1	695.977	0.0533368	10000	10000	695.977	0	254	0.0127	hyper
RCVRN	17:9799636-9808588	122	2	2	1392.31	0.0284335	10000	10000	1392.31	186	21	0.01965	hyper
CANX	5:179125929-179158639,5:179125929-179158639,5:179125929-179158639,5:179125929-179158639,5:179125787-179158639,5:179125929-179158639,5:179125967-179158639,5:179125427-179158639,5:179125929-179158639,5:179125929-179158639,5:179125967-179158639,5:179125929-179158639	122	1	1	695.977	0.0533368	10000	10000	695.977	0	280	0.014	hyper
ZMYM1	1:35544963-35581459,1:35544985-35581459,1:35544963-35581459,1:35544963-35581459,1:35544963-35581459,1:35525386-35581459	122	2	2	424.159	0.159973	10000	10000	424.159	0	297	0.01485	hyper
MAD2L2	1:11734536-11751678,1:11734536-11741205	122	3	3	1728.42	0.0439288	10000	10000	1728.42	280	1	0.02805	hyper
MAIP1	2:200820039-200828840,2:200820039-200828840,2:200820039-200828840	122	1	1	1180.23	0.0311737	10000	10000	1180.23	159	163	0.02405	hyper
PIF1	15:65107830-65117846,15:65107830-65117846,15:65107830-65117846,15:65107830-65117846	122	2	2	2136.45	0.0313278	10000	10000	2136.45	166	102	0.0217	hyper
RPS3A	4:152020779-152025794,4:152020724-152025357	122	1	1	695.977	0.0533368	10000	10000	695.977	0	253	0.01265	hyper
RCC2	1:17733255-17765032,1:17733255-17766173	122	1	1	956.214	0.0426953	10000	10000	956.214	117	263	0.02485	hyper
TADA2B	4:7045098-7059677	122	2	2	937.611	0.0840178	10000	10000	937.611	311	64	0.0343	hyper
MEPCE	7:100026412-100031741,7:100027069-100031741,7:100026412-100031741,7:100026412-100031741,7:100027453-100031741	122	4	4	2306.29	0.0140685	10000	10000	2306.29	17	0	0.0017	hyper
ATP6V0E2	7:149571057-149577784,7:149571057-149577784,7:149571057-149577784,7:149571057-149577784,7:149570052-149577784,7:149570052-149577784,7:149570052-149577784,7:149571057-149577784,7:149570056-149577801,7:149570056-149577801,7:149570056-149577801,7:149570056-149577801,7:149570052-149577784	122	1	1	1967.73	0.000918762	10000	10000	1967.73	7	1	0.00075	hyper
RAB12	18:8609442-8639380	122	1	1	1504.83	0.00184045	10000	10000	1504.83	19	1	0.00195	hyper
RB1CC1	8:53535017-53626995,8:53535017-53627026	122	2	2	1291.03	0.0396334	10000	10000	1291.03	277	29	0.02915	hyper
C1orf35	1:228288431-228291026,1:228288431-228291026	122	1	1	1597.59	0.00676195	10000	10000	1597.59	54	8	0.0058	hyper
VPS26C	21:38595720-38640409,21:38595720-38640409,21:38595720-38640409,21:38595723-38639635	122	3	3	1497.84	0.0740151	10000	10000	1497.84	248	401	0.04485	hyper
MX1	21:42797957-42831141,21:42792484-42831141,21:42798165-42831139,21:42803976-42831141	122	2	2	424.159	0.159973	10000	10000	424.159	0	279	0.01395	hyper
EZR	6:159186779-159240400,6:159186779-159239267	122	2	2	1392.31	0.0354682	10000	10000	1392.31	186	73	0.02225	hyper
SP9	2:175199681-175203228	122	3	3	981.688	0.0742802	10000	10000	981.688	82	14	0.0089	hyper
CYSTM1	5:139554772-139623374	122	2	2	1253.86	0.0398902	10000	10000	1253.86	313	74	0.035	hyper
RERE	1:8412463-8877699,1:8412463-8877699,1:8412463-8483892	122	3	3	622.197	0.167994	10000	10000	622.197	231	346	0.0404	hyper
KDM8	16:27214846-27233089,16:27215295-27233089	122	2	2	1557.68	0.0232661	10000	10000	1557.68	143	39	0.01625	hyper
TBC1D3P1-DHX40P1	17:58039723-58096413	122	1	1	695.977	0.0533368	10000	10000	695.977	0	268	0.0134	hyper
CDK5R1	17:30814010-30818271	122	2	2	424.159	0.159973	10000	10000	424.159	0	276	0.0138	hyper
HID1-AS1	17:72966783-72971823	122	4	4	1459.52	0.0721227	10000	10000	1459.52	404	7	0.04075	hyper
ZFHX3	16:72816785-73092920,16:72816785-73082027,16:73160536-73178346	122	6	6	3554.94	0.00335044	10000	10000	3554.94	3	0	0.0003	hyper
SOD2	6:160090100-160148416,6:160090100-160147982,6:160100095-160183313,6:160111951-160114360,6:160090100-160114273,6:160090100-160114273,6:160100095-160114273,6:160100095-160114273,6:160090100-160114273	122	3	3	863.605	0.108108	10000	10000	863.605	363	21	0.03735	hyper
UNC5D	8:35401909-35654068,8:35092992-35654058	122	4	4	1209.28	0.0998399	10000	10000	1209.28	417	4	0.0419	hyper
PEMT	17:17408876-17485760,17:17408876-17480810,17:17408876-17495022,17:17408876-17495022,17:17408876-17495022	122	1	1	1180.23	0.0311737	10000	10000	1180.23	174	178	0.0263	hyper
FOSB	19:45971253-45978437,19:45971253-45978437	122	3	3	636.238	0.138759	10000	10000	636.238	0	31	0.00155	hyper
SNHG22	18:47340392-47377429	122	1	1	695.977	0.0533368	10000	10000	695.977	0	249	0.01245	hyper
DNAJC22	12:49740670-49747473,12:49740670-49747473	122	3	3	863.605	0.108108	10000	10000	863.605	370	27	0.03835	hyper
LRRC8D	1:90286590-90402170,1:90287497-90402170	122	4	4	1285.04	0.0918322	10000	10000	1285.04	446	23	0.04575	hyper
LOC100128568	19:5978413-6020374	122	4	4	1258.05	0.0935905	10000	10000	1258.05	94	75	0.01315	hyper
GATA2-AS1	3:128208045-128222050	122	3	3	843.239	0.114683	10000	10000	843.239	453	30	0.0468	hyper
FBH1	10:5932205-5979556,10:5932165-5979558,10:5931534-5979558,10:5936348-5979558	122	1	1	956.214	0.0426953	10000	10000	956.214	114	253	0.02405	hyper
ABR	17:906758-935071,17:1129184-1133016,17:906758-1029907,17:906758-1012342,17:906758-1133016,17:906758-982233,17:906758-1090566,17:906758-1083275	122	2	2	1569.28	0.0248328	10000	10000	1569.28	194	10	0.0199	hyper
MOAP1	14:93648545-93651242	122	2	2	908.056	0.068829	10000	10000	908.056	0	242	0.0121	hyper
CYP26C1	10:94820554-94829297	122	3	3	849.564	0.11474	10000	10000	849.564	418	38	0.0437	hyper
DM1-AS	19:46271053-46275141	122	2	2	1717.09	0.0177658	10000	10000	1717.09	31	22	0.0042	hyper
FRMD3	9:85859538-85882183,9:85857904-85946876,9:85857906-86153316,9:85859538-86082657,9:85857906-85882183,9:85859538-86153316	122	1	1	1077.39	0.0405024	10000	10000	1077.39	402	30	0.0417	hyper
ETAA1	2:67624464-67639221	122	1	1	695.977	0.0533368	10000	10000	695.977	0	248	0.0124	hyper
RRP1B	21:45079440-45115960	122	1	1	1283.68	0.0169103	10000	10000	1283.68	0	37	0.00185	hyper
SPRED2	2:65537984-65659733,2:65537984-65593912	122	2	2	1021.67	0.0575338	10000	10000	1021.67	413	84	0.0455	hyper
SHH	7:155592673-155601857,7:155592673-155605157,7:155592673-155601857,7:155592673-155601857	122	9	9	2179.18	0.119863	10000	10000	2179.18	380	0	0.038	hyper
PTPRC	1:198608169-198664300,1:198608169-198726605,1:198608097-198726605,1:198608169-198662334	122	1	1	695.977	0.0533368	10000	10000	695.977	0	245	0.01225	hyper
LOC105372483	19:58873991-58877945	122	1	1	956.214	0.0426953	10000	10000	956.214	120	291	0.02655	hyper
DLX6	7:96634864-96640352	122	2	2	761.434	0.0819711	10000	10000	761.434	288	89	0.03325	hyper
HSPB8	12:119616735-119632551	122	1	1	695.977	0.0533368	10000	10000	695.977	0	251	0.01255	hyper
LINC01833	2:45148218-45166338,2:45158259-45166027	122	17	17	3470.98	0.149214	10000	10000	3470.98	485	0	0.0485	hyper
EPCAM-DT	2:47419543-47572213,2:47441087-47572213	122	2	2	424.159	0.159973	10000	10000	424.159	0	264	0.0132	hyper
TCF7L1	2:85360514-85537510	122	2	2	908.056	0.0516094	10000	10000	908.056	0	29	0.00145	hyper
HOXA11-AS	7:27225026-27228912	122	4	4	695.828	0.204364	10000	10000	695.828	281	205	0.03835	hyper
QRICH1	3:49067139-49131065,3:49067139-49131806,3:49067139-49131806,3:49067139-49131065,3:49067139-49131065,3:49067139-49131065,3:49067139-49131806,3:49067139-49131504	122	2	2	908.056	0.068829	10000	10000	908.056	0	270	0.0135	hyper
SLC1A4	2:65216532-65250999,2:65215612-65250999,2:65215612-65250999,2:65215612-65250999	122	1	1	695.977	0.0533368	10000	10000	695.977	0	252	0.0126	hyper
MESTIT1	7:130126897-130131013	122	6	6	2091.95	0.103308	10000	10000	2091.95	239	421	0.04495	hyper
ADORA2B	17:15848230-15879210	122	1	1	695.977	0.0533368	10000	10000	695.977	0	231	0.01155	hyper
RAB40C	16:640065-679268,16:640076-679273,16:640065-679268,16:639668-679273,16:639356-679273	122	1	1	695.977	0.0533368	10000	10000	695.977	0	282	0.0141	hyper
NABP1	2:192542861-192555393,2:192542797-192554877,2:192542797-192554877,2:192542861-192554877	122	1	1	695.977	0.0533368	10000	10000	695.977	0	245	0.01225	hyper
PHF21B	22:45277042-45405886,22:45277042-45404784,22:45277042-45405491,22:45277042-45404874,22:45277042-45405886	122	6	6	1686.84	0.108243	10000	10000	1686.84	419	6	0.0422	hyper
IL17RA	22:17565889-17596583,22:17565848-17596584	122	2	2	908.056	0.068829	10000	10000	908.056	0	244	0.0122	hyper
SPEGNB	2:220361076-220363009	122	5	5	1354.47	0.114459	10000	10000	1354.47	462	12	0.0468	hyper
RPS15	19:1438394-1440494,19:1438394-1440494	122	1	1	1313.83	0.0176221	10000	10000	1313.83	148	8	0.0152	hyper
OPLAH	8:145106166-145115595	122	2	2	424.159	0.159973	10000	10000	424.159	0	270	0.0135	hyper
PELP1	17:4573069-4607432,17:4573069-4607432	122	1	1	695.977	0.0533368	10000	10000	695.977	0	272	0.0136	hyper
ADAM10	15:58881007-59041906,15:58881007-59041906	122	1	1	956.214	0.0426953	10000	10000	956.214	110	273	0.02465	hyper
DNER	2:230222344-230579271	122	3	3	863.605	0.108108	10000	10000	863.605	380	31	0.03955	hyper
PDS5B	13:33160588-33352157	122	2	2	1253.86	0.0398902	10000	10000	1253.86	317	55	0.03445	hyper
MUCL3	6_mcf_hap5:2290690-2300850,6_qbl_hap6:2201722-2214969,6:30908749-30921998,6_cox_hap2:2420662-2433901,6_dbb_hap3:2202865-2216112	122	1	1	695.977	0.0533368	10000	10000	695.977	0	252	0.0126	hyper
ATL2	2:38521098-38604565,2:38521098-38603672,2:38521098-38603672,2:38521095-38604415,2:38521095-38604415,2:38521098-38603672,2:38521095-38604415,2:38521098-38605726,2:38521095-38604415,2:38521095-38604415	122	1	1	1484.04	0.0150394	10000	10000	1484.04	121	50	0.0146	hyper
MGAT4C	12:86349446-86650169,12:86349446-86650169,12:86349446-87232777,12:86349446-86650169,12:86349446-86651077,12:86349446-87232777,12:86349446-87232777,12:86349446-86650169,12:86349446-86650169,12:86349446-86650169,12:86367072-86650169	122	1	1	695.977	0.0533368	10000	10000	695.977	0	245	0.01225	hyper
FENDRR	16:86508130-86542466,16:86521271-86542466	122	16	16	3779.07	0.123246	10000	10000	3779.07	355	0	0.0355	hyper
MCF2L2	3:182895791-183146057	122	1	1	695.977	0.0533368	10000	10000	695.977	0	253	0.01265	hyper
TSEN34	19:54694118-54698394,19:54694581-54698394,19:54695158-54698390,19:54694194-54698390	122	2	2	1029.85	0.0573998	10000	10000	1029.85	330	104	0.0382	hyper
ABL1	9:133589267-133763062,9:133710640-133763062	122	1	1	695.977	0.0533368	10000	10000	695.977	0	266	0.0133	hyper
ANKRD35	1:145549208-145568526,1:145549208-145568522	122	1	1	695.977	0.0533368	10000	10000	695.977	0	253	0.01265	hyper
HDAC4-AS1	2:240323129-240324051,2:240323413-240324058,2:240323441-240324049	122	2	2	1378.27	0.0298641	10000	10000	1378.27	194	24	0.0206	hyper
NLRP6	11:278569-285388,11:278406-285388	122	3	3	622.197	0.149325	10000	10000	622.197	43	151	0.01185	hyper
RIOK1	6:7390061-7418270,6:7390040-7418270	122	3	3	2762.51	0.00935517	10000	10000	2762.51	86	0	0.0086	hyper
PRAG1	8:8175257-8243949,8:8175257-8243949,8:8175257-8243754	122	1	1	1180.23	0.0311737	10000	10000	1180.23	160	169	0.02445	hyper
CTHRC1	8:104384734-104395217,8:104383765-104395217	122	2	2	908.056	0.068829	10000	10000	908.056	0	262	0.0131	hyper
LOC284798	20:25121433-25128629,20:25121433-25129361,20:25121433-25129426	122	4	4	1609.24	0.0815942	10000	10000	1609.24	333	8	0.0337	hyper
HID1	17:72946836-72968854	122	2	2	1312.25	0.0355426	10000	10000	1312.25	253	24	0.0265	hyper
ZNF337-AS1	20:25604680-25655714,20:25604680-25658708,20:25604860-25650980	122	4	4	2076.35	0.0411575	10000	10000	2076.35	123	21	0.01335	hyper
PRAC1	17:46799081-46799880	122	2	2	937.611	0.0840178	10000	10000	937.611	316	53	0.03425	hyper
RNF5	6:32146181-32148570,6_apd_hap1:3460922-3463311,6_cox_hap2:3616862-3619251,6_mann_hap4:3489005-3491394,6_mcf_hap5:3526010-3528397,6_qbl_hap6:3407201-3409590,6_ssto_hap7:3493909-3496298	122	5	5	1893.91	0.0941625	10000	10000	1893.91	239	396	0.0437	hyper
KDR	4:55944647-55991762	122	2	2	769.608	0.0817618	10000	10000	769.608	237	82	0.0278	hyper
TTC34	1:2572707-2717433	122	4	4	3299.69	0.00766626	10000	10000	3299.69	26	0	0.0026	hyper
MIB2	1:1550879-1565985,1:1550879-1565985,1:1550879-1565985,1:1551234-1565985,1:1550794-1565990,1:1550879-1565985,1:1551234-1552702	122	2	2	769.608	0.0817618	10000	10000	769.608	267	94	0.0314	hyper
ITPR2	12:26488284-26986127	122	1	1	695.977	0.0533368	10000	10000	695.977	0	262	0.0131	hyper
DELE1	5:141303435-141321612,5:141303435-141321612	122	1	1	956.214	0.0426953	10000	10000	956.214	120	258	0.0249	hyper
MRFAP1	4:6641817-6644470,4:6641817-6644470,4:6641817-6644470	122	4	4	1454	0.055595	10000	10000	1454	162	10	0.0167	hyper
CELSR1	22:46757070-46933517,22:46757070-46933517	122	2	2	1989.15	0.00703549	10000	10000	1989.15	41	8	0.0045	hyper
CH25H	10:90965385-90967074	122	2	2	1652.19	0.0199137	10000	10000	1652.19	19	10	0.0024	hyper
XRN2	20:21284135-21370463,20:21283968-21370463	122	1	1	695.977	0.0533368	10000	10000	695.977	0	241	0.01205	hyper
EIF4A3	17:78108168-78120927	122	1	1	1180.23	0.0311737	10000	10000	1180.23	185	182	0.0276	hyper
NCOA5	20:44689633-44718601,20:44689633-44718601,20:44689633-44718601,20:44689633-44718601,20:44689633-44718601	122	1	1	1759.04	0.00167565	10000	10000	1759.04	9	1	0.00095	hyper
DMBX1	1:46972670-46981888,1:46955507-46981888	122	1	1	695.977	0.0533368	10000	10000	695.977	0	270	0.0135	hyper
UNC45A	15:91477849-91497323,15:91478115-91497323,15:91478115-91497323,15:91473409-91497323,15:91478514-91497323	122	5	5	3776.7	0.0296372	10000	10000	3776.7	83	0	0.0083	hyper
CHKB-CPT1B	22:51007289-51021428	122	4	4	1315.56	0.0759151	10000	10000	1315.56	400	22	0.0411	hyper
KLLN	10:89618915-89623290	122	4	4	2303.72	0.0204793	10000	10000	2303.72	10	0	0.001	hyper
JMY	5:78531953-78623034	122	1	1	1505.01	0.0141037	10000	10000	1505.01	21	13	0.00275	hyper
ERICH6	3:150377671-150421707,3:150377671-150421707	122	2	2	847.937	0.084096	10000	10000	847.937	242	373	0.04285	hyper
FTSJ3	17:61896792-61905023	122	2	2	424.159	0.159973	10000	10000	424.159	0	259	0.01295	hyper
IGSF9B	11:133766335-133826863	122	1	1	1777.07	0.0077694	10000	10000	1777.07	38	30	0.0053	hyper
DDX28	16:68054821-68057135	122	2	2	1525.91	0.0161865	10000	10000	1525.91	102	0	0.0102	hyper
MSX1	4:4861391-4865660	122	10	10	2371.2	0.133745	10000	10000	2371.2	439	4	0.0441	hyper
PTPRT	20:40701395-41818546,20:40701395-41818546	122	5	5	1348.6	0.124459	10000	10000	1348.6	394	10	0.0399	hyper
CDNF	10:14861243-14880036	122	1	1	1180.23	0.0311737	10000	10000	1180.23	159	207	0.02625	hyper
ADSS2	1:244571793-244615362,1:244571795-244615211	122	2	2	424.159	0.159973	10000	10000	424.159	0	241	0.01205	hyper
NEO1	15:73344824-73597547,15:73344803-73597545,15:73344824-73597547	122	1	1	1816.32	0.00252808	10000	10000	1816.32	13	4	0.0015	hyper
SKA1	18:47901415-47920538,18:47901415-47920538	122	2	2	1135.42	0.0592163	10000	10000	1135.42	109	173	0.01955	hyper
FOXC2-AS1	16:86598750-86601367	122	5	5	921.949	0.175629	10000	10000	921.949	161	23	0.01725	hyper
ZNHIT2	11:64883874-64885173	122	1	1	1283.68	0.0169103	10000	10000	1283.68	0	31	0.00155	hyper
UQCC3	11:62439144-62441158	122	1	1	956.214	0.0426953	10000	10000	956.214	98	222	0.0209	hyper
NCS1	9:132934682-132999582,9:132962678-132999582	122	1	1	956.214	0.0426953	10000	10000	956.214	121	269	0.02555	hyper
EIF4B	12:53400239-53435999,12:53400239-53435999,12:53400239-53435999	122	1	1	695.977	0.0533368	10000	10000	695.977	0	273	0.01365	hyper
TMEM266	15:76352325-76497304	122	5	5	1929.44	0.0851124	10000	10000	1929.44	482	18	0.0491	hyper
ERICH6-AS1	3:150421350-150437933,3:150421761-150437933	122	1	1	649.899	0.065892	10000	10000	649.899	242	402	0.0443	hyper
LOC102724159	21:45527279-45551063,21:45527279-45551063	122	1	1	1180.23	0.0311737	10000	10000	1180.23	161	155	0.02385	hyper
TM4SF19-TCTEX1D2	3:196042955-196065291	122	2	2	1795.62	0.00664067	10000	10000	1795.62	41	4	0.0043	hyper
COLEC12	18:316736-500701	122	2	2	769.608	0.0817618	10000	10000	769.608	223	87	0.02665	hyper
WAC	10:28822046-28912041,10:28822046-28912041,10:28821707-28912041	122	1	1	695.977	0.0533368	10000	10000	695.977	0	253	0.01265	hyper
LOC100129931	4:7032280-7047958	122	2	2	937.611	0.0840178	10000	10000	937.611	365	53	0.03915	hyper
MAPK1	22:22113945-22221935,22:22123318-22221970	122	1	1	1180.23	0.0311737	10000	10000	1180.23	160	195	0.02575	hyper
TRIM4	7:99488025-99517153,7:99488025-99517153	122	3	3	2688.09	0.0207056	10000	10000	2688.09	171	0	0.0171	hyper
LRP2	2:169983618-170219044	122	1	1	695.977	0.0533368	10000	10000	695.977	0	255	0.01275	hyper
CAPRIN1	11:34073277-34124157,11:34073277-34120607	122	1	1	1777.07	0.0077694	10000	10000	1777.07	39	36	0.0057	hyper
FMC1-LUC7L2	7:139025877-139108203	122	1	1	1180.23	0.0311737	10000	10000	1180.23	164	172	0.025	hyper
CKMT2-AS1	5:80533383-80597388,5:80533383-80597388,5:80533383-80597388	122	5	5	1666.08	0.084849	10000	10000	1666.08	257	70	0.0292	hyper
TMEM161B-AS1	5:87564698-87732491,5:87564698-87732491,5:87564832-87732491,5:87564832-87732491,5:87688011-87732491	122	8	8	2180.53	0.130111	10000	10000	2180.53	0	263	0.01315	hyper
WNT6	2:219724527-219738955	122	7	7	1544.93	0.122079	10000	10000	1544.93	356	23	0.03675	hyper
GPAT3	4:84457066-84527027,4:84457259-84527027,4:84457260-84527027	122	2	2	908.056	0.068829	10000	10000	908.056	0	243	0.01215	hyper
GAB2	11:77926338-78128866,11:77926335-78052926	122	1	1	695.977	0.0533368	10000	10000	695.977	0	261	0.01305	hyper
PTPRJ	11:48002110-48192391,11:48002110-48154271	122	1	1	956.214	0.0426953	10000	10000	956.214	123	250	0.0248	hyper
LINC02202	5:158527490-158544486	122	3	3	608.156	0.160441	10000	10000	608.156	186	181	0.02765	hyper
TBR1	2:162272807-162282381	122	12	12	2557.34	0.0835406	10000	10000	2557.34	30	0	0.003	hyper
NOCT	4:139936934-139967093	122	1	1	695.977	0.0533368	10000	10000	695.977	0	262	0.0131	hyper
MAST1	19:12949328-12985766	122	7	7	2783.01	0.0700286	10000	10000	2783.01	409	2	0.041	hyper
TFAP2A-AS1	6:10412550-10416402	122	6	6	1711.63	0.0790453	10000	10000	1711.63	225	10	0.023	hyper
HLA-V	6:29759682-29765584,6_apd_hap1:1063330-1069002,6_cox_hap2:1275792-1281464,6_dbb_hap3:1060475-1066207,6_mann_hap4:1060101-1065926,6_mcf_hap5:1060141-1065864,6_qbl_hap6:1060484-1066156,6_ssto_hap7:1097354-1103140	122	5	5	1794.81	0.0728494	10000	10000	1794.81	392	0	0.0392	hyper
HCG18	6:30255173-30294933,6:30255173-30294933,6:30255173-30294933,6:30255173-30294933,6_apd_hap1:1566816-1606562,6_apd_hap1:1566816-1606562,6_apd_hap1:1566816-1606562,6_apd_hap1:1566816-1606562,6_cox_hap2:1767196-1806939,6_cox_hap2:1767196-1806939,6_cox_hap2:1767196-1806939,6_cox_hap2:1767196-1806939,6_dbb_hap3:1548842-1588581,6_dbb_hap3:1548842-1588581,6_dbb_hap3:1548842-1588581,6_dbb_hap3:1548842-158…	122	5	5	1060.4	0.142897	10000	10000	1060.4	0	36	0.0018	hyper
AEBP1	7:44143943-44154159	122	1	1	695.977	0.0533368	10000	10000	695.977	0	263	0.01315	hyper
LOC100507547	6:32120578-32122142,6:32120578-32122142,6:32120578-32122142,6:32120578-32122142,6_apd_hap1:3435316-3436880,6_apd_hap1:3435316-3436880,6_apd_hap1:3435316-3436880,6_apd_hap1:3435316-3436880,6_cox_hap2:3591245-3592810,6_cox_hap2:3591245-3592810,6_cox_hap2:3591245-3592810,6_cox_hap2:3591245-3592810,6_dbb_hap3:3399751-3401315,6_dbb_hap3:3399751-3401315,6_dbb_hap3:3399751-3401315,6_dbb_hap3:3399751-340…	122	8	8	1696.64	0.164552	10000	10000	1696.64	0	272	0.0136	hyper
SHROOM1	5:132157832-132162002,5:132157832-132166339	122	6	6	1258.44	0.112407	10000	10000	1258.44	0	4	0.0002	hyper
CHKB	22:51017391-51021278	122	2	2	1168.29	0.0499945	10000	10000	1168.29	120	181	0.02105	hyper
ODC1	2:10580093-10588138,2:10580093-10588138,2:10580093-10588453,2:10580093-10588453	122	2	2	1021.67	0.0575338	10000	10000	1021.67	431	88	0.0475	hyper
NKX2-8	14:37049208-37051819	122	2	2	424.159	0.159973	10000	10000	424.159	0	261	0.01305	hyper
STUM	1:226736464-226796930	122	2	2	769.608	0.0817618	10000	10000	769.608	213	83	0.02545	hyper
ADAMTS15	11:130318868-130346540	122	3	3	1227.88	0.0549076	10000	10000	1227.88	250	31	0.02655	hyper
HNRNPM	19:8509858-8553996,19:8509858-8553996,19:8509858-8553996	122	1	1	1180.23	0.0311737	10000	10000	1180.23	191	164	0.0273	hyper
NCL	2:232318241-232329195	122	1	1	695.977	0.0533368	10000	10000	695.977	0	256	0.0128	hyper
SCAND1	20:34541538-34543281,20:34541545-34542424,20:34541545-34547394	122	1	1	956.214	0.0426953	10000	10000	956.214	140	261	0.02705	hyper
BRIX1	5:34915815-34926101	122	3	3	3351.36	0.00744875	10000	10000	3351.36	40	0	0.004	hyper
KRAS	12:25358179-25403863,12:25358179-25403863,12:25358179-25403863,12:25358179-25403863	122	1	1	1283.68	0.0169103	10000	10000	1283.68	0	41	0.00205	hyper
CHSY1	15:101715931-101792253	122	3	3	1642.91	0.0299829	10000	10000	1642.91	175	11	0.01805	hyper
TLX1	10:102891056-102897546,10:102891056-102897546	122	13	13	3482.02	0.0572136	10000	10000	3482.02	47	0	0.0047	hyper
HNRNPA2B1	7:26229546-26240366,7:26229546-26240366	122	2	2	861.978	0.0629548	10000	10000	861.978	85	74	0.0122	hyper
C10orf88B	10:124639148-124658230	122	4	4	3484.91	0.00491901	10000	10000	3484.91	3	0	0.0003	hyper
TSGA13	7:130353485-130372268,7:130353482-130371383	122	2	2	1029.85	0.0573998	10000	10000	1029.85	330	72	0.0366	hyper
NDUFAF3	3:49057907-49060926,3:49058617-49060926,3:49059553-49060926,3:49059073-49060926	122	1	1	1357.2	0.0218993	10000	10000	1357.2	137	59	0.01665	hyper
PPP1R37	19:45596436-45650543	122	1	1	695.977	0.0533368	10000	10000	695.977	0	246	0.0123	hyper
LOC101930085	7:35734815-35739022	122	1	1	956.214	0.0426953	10000	10000	956.214	129	270	0.0264	hyper
LRIG2-DT	1:113554308-113615724	122	2	2	424.159	0.159973	10000	10000	424.159	0	271	0.01355	hyper
LOC441242	7:65111923-65235797,7:65179585-65215911	122	4	4	1678.02	0.0325168	10000	10000	1678.02	169	6	0.0172	hyper
BORCS6	17:8091662-8093498	122	2	2	1029.85	0.0573998	10000	10000	1029.85	310	95	0.03575	hyper
AHNAK2	14:105403589-105436844,14:105403589-105444711	122	2	2	1459.03	0.0396644	10000	10000	1459.03	258	9	0.02625	hyper
SLC12A9-AS1	7:100434935-100450236	122	3	3	1990.76	0.0129427	10000	10000	1990.76	32	0	0.0032	hyper
ADARB2	10:1223252-1779719	122	10	10	3058.54	0.0629834	10000	10000	3058.54	334	0	0.0334	hyper
NBPF20	1:144146810-146467744	122	15	15	3711.94	0.0469804	10000	10000	3711.94	48	0	0.0048	hyper
WRN	8:30891325-31033653	122	1	1	1562.6	0.010157	10000	10000	1562.6	69	19	0.00785	hyper
PSMA3-AS1	14:58732082-58764855,14:58732082-58764855	122	1	1	695.977	0.0533368	10000	10000	695.977	0	270	0.0135	hyper
GS1-24F4.2	8:6693075-6699975	122	1	1	695.977	0.0533368	10000	10000	695.977	0	222	0.0111	hyper
HSPA1B	6_qbl_hap6:3089165-3091686,6:31795514-31798031,6_dbb_hap3:3081101-3083618,6_apd_hap1:3110278-3112789,6_cox_hap2:3305096-3307616	122	3	3	1761.96	0.0368825	10000	10000	1761.96	103	7	0.01065	hyper
DUOXA2	15:45406523-45410619	122	6	6	2243.57	0.0628877	10000	10000	2243.57	302	0	0.0302	hyper
PSMD11	17:30771527-30810337,17:30771527-30810337	122	1	1	695.977	0.0533368	10000	10000	695.977	0	256	0.0128	hyper
COPZ2	17:46103532-46115159	122	3	3	1241.92	0.0617621	10000	10000	1241.92	264	62	0.0295	hyper
EZR-AS1	6:159239010-159243272	122	2	2	1392.31	0.0354682	10000	10000	1392.31	168	78	0.0207	hyper
NT5DC1	6:116422015-116570660	122	2	2	1135.42	0.0499885	10000	10000	1135.42	45	50	0.007	hyper
SLC49A4	3:122513915-122599986	122	1	1	695.977	0.0533368	10000	10000	695.977	0	252	0.0126	hyper
ZNF252P-AS1	8:146228196-146231432	122	3	3	2201.23	0.0104253	10000	10000	2201.23	30	9	0.00345	hyper
RAB11FIP5	2:73300509-73340076,2:73300509-73340076	122	1	1	956.214	0.0426953	10000	10000	956.214	111	286	0.0254	hyper
TRIM27	6:28870778-28891762,6_apd_hap1:174179-195164,6_cox_hap2:393802-414790,6_qbl_hap6:174179-195163,6_ssto_hap7:211701-232676,6_mann_hap4:191189-195164,6_mcf_hap5:174341-195325	122	5	5	2214.88	0.0410781	10000	10000	2214.88	35	12	0.0041	hyper
ZEB1-AS1	10:31605456-31608024,10:31596645-31608024,10:31605456-31608810,10:31605456-31608024,10:31605456-31609376,10:31596645-31608024	122	2	2	769.608	0.0817618	10000	10000	769.608	238	83	0.02795	hyper
PANX1	11:93862006-93915134	122	2	2	1876.21	0.0185452	10000	10000	1876.21	45	12	0.0051	hyper
BAMBI	10:28966449-28971861	122	1	1	2051.82	0.00134687	10000	10000	2051.82	7	1	0.00075	hyper
ABCA1	9:107543286-107690436	122	2	2	723.53	0.0988002	10000	10000	723.53	381	148	0.0455	hyper
SAR1B	5:133936838-133968518,5:133936838-133968518	122	1	1	1283.68	0.0169103	10000	10000	1283.68	0	38	0.0019	hyper
TOE1	1:45805841-45809645	122	1	1	1357.2	0.0218993	10000	10000	1357.2	221	43	0.02425	hyper
RAB3GAP2	1:220321634-220445795	122	5	5	3740.12	0.0449431	10000	10000	3740.12	124	85	0.01665	hyper
HSPA1A	6_apd_hap1:3098080-3100480,6_dbb_hap3:3068906-3071306,6:31783319-31785719,6_qbl_hap6:3076966-3079366,6_cox_hap2:3292899-3295299	122	2	2	1029.85	0.0573998	10000	10000	1029.85	334	89	0.03785	hyper
CRACR2A	12:3724493-3862275,12:3757108-3862275	122	4	4	834.276	0.165397	10000	10000	834.276	252	355	0.04295	hyper
DCST1-AS1	1:155017667-155036467,1:155017667-155023641	122	5	5	1032.31	0.153778	10000	10000	1032.31	123	58	0.0152	hyper
ANKRD13B	17:27920149-27941779	122	2	2	424.159	0.159973	10000	10000	424.159	0	232	0.0116	hyper
LOC105369201	15:101389956-101390783,15:101389956-101405662,15:101389956-101417082,15:101402047-101405662,15:101402047-101413838,15:101402047-101417082,15:101402047-101417082,15:101402047-101417082	122	2	2	847.937	0.0673365	10000	10000	847.937	165	79	0.02045	hyper
ZBTB44-DT	11:130184887-130273552	122	2	2	1929.47	0.0186041	10000	10000	1929.47	91	3	0.00925	hyper
KIAA1549L	11:33397653-33695646	122	2	2	1021.67	0.0575338	10000	10000	1021.67	424	85	0.04665	hyper
TRIM61	4:165875597-165898809	122	5	5	1633.21	0.0926585	10000	10000	1633.21	258	58	0.0287	hyper
FBXL14	12:1675158-1703747	122	1	1	1357.2	0.0218993	10000	10000	1357.2	219	42	0.024	hyper
PWP2	21:45527279-45551063	122	1	1	1180.23	0.0311737	10000	10000	1180.23	167	175	0.02545	hyper
NRTN	19:5805077-5828335	122	4	4	3157.92	0.00386181	10000	10000	3157.92	3	1	0.00035	hyper
NFKBIA	14:35870719-35873955	122	1	1	1180.23	0.0311737	10000	10000	1180.23	164	159	0.02435	hyper
ALKBH4	7:102096689-102105310	122	1	1	695.977	0.0533368	10000	10000	695.977	0	271	0.01355	hyper
CENPT	16:67862059-67881596	122	2	2	424.159	0.159973	10000	10000	424.159	0	255	0.01275	hyper
MACROH2A2	10:71812601-71872038	122	2	2	1029.85	0.0573998	10000	10000	1029.85	379	71	0.04145	hyper
KLHL18	3:47324433-47388306	122	2	2	908.056	0.068829	10000	10000	908.056	0	211	0.01055	hyper
ZNF527	19:37862000-37883968	122	1	1	695.977	0.0533368	10000	10000	695.977	0	253	0.01265	hyper
PNMA8B	19:46994447-46999124	122	1	1	695.977	0.0533368	10000	10000	695.977	0	282	0.0141	hyper
RAB1B	11:66036109-66044963	122	1	1	695.977	0.0533368	10000	10000	695.977	0	269	0.01345	hyper
RORA	15:60780482-60919729,15:60780482-60884725,15:60780482-61521501,15:60780482-60919729	122	2	2	1135.42	0.0592163	10000	10000	1135.42	102	159	0.01815	hyper
NCAPD3	11:134020007-134093861,11:134020007-134093861,11:134020007-134093861,11:134020007-134095355,11:134020007-134093861	122	1	1	1357.2	0.0218993	10000	10000	1357.2	131	55	0.01585	hyper
MAP3K2	2:128056243-128100805,2:128056243-128145551,2:128056243-128146041	122	1	1	956.214	0.0426953	10000	10000	956.214	96	256	0.0224	hyper
LLPH	12:66510334-66524530	122	3	3	2191.74	0.0278636	10000	10000	2191.74	0	37	0.00185	hyper
WTAPP1	11:102654406-102707497	122	3	3	1864.27	0.0239992	10000	10000	1864.27	18	5	0.00205	hyper
MAP3K1	5:56111375-56191978	122	4	4	2562.43	0.0133829	10000	10000	2562.43	27	0	0.0027	hyper
SMYD2	1:214454501-214510474	122	1	1	695.977	0.0533368	10000	10000	695.977	0	254	0.0127	hyper
MIR9-3	15:89911247-89911337	122	1	1	1283.68	0.0169103	10000	10000	1283.68	0	40	0.002	hyper
RDH10	8:74206836-74237516	122	1	1	1357.2	0.0218993	10000	10000	1357.2	212	32	0.0228	hyper
EXOC8	1:231468498-231473598	122	3	3	1465.94	0.0429764	10000	10000	1465.94	220	54	0.0247	hyper
LOC100507551	19:17599798-17622698	122	1	1	695.977	0.0533368	10000	10000	695.977	0	251	0.01255	hyper
BMP8A	1:39957307-39995541	122	1	1	1669.27	0.0107226	10000	10000	1669.27	47	26	0.006	hyper
ARHGEF19	1:16524348-16539147	122	1	1	956.214	0.0426953	10000	10000	956.214	115	260	0.0245	hyper
LOC107987142	9:139009637-139016211,9:139010865-139012198,9:139010865-139016211	122	2	2	1245.69	0.0399855	10000	10000	1245.69	378	58	0.0407	hyper
AHR	7:17338275-17385771	122	1	1	1283.68	0.0169103	10000	10000	1283.68	0	41	0.00205	hyper
PARP1	1:226548391-226595794	122	3	3	1590.35	0.027058	10000	10000	1590.35	130	14	0.0137	hyper
LINC01149	6:31409443-31414750,6_cox_hap2:2922077-2927378,6_mann_hap4:2755325-2760623,6_ssto_hap7:2743183-2748487	122	6	6	4212.04	0.0509368	10000	10000	4212.04	341	25	0.03535	hyper
SYPL1	7:105730951-105752758,7:105730951-105752758,7:105730951-105752758,7:105730951-105752758,7:105730951-105752758,7:105730951-105752758,7:105730951-105752758,7:105730951-105752758,7:105730951-105752758,7:105730951-105752758,7:105730951-105753022,7:105730951-105753022,7:105730951-105753022,7:105730951-105753022,7:105730951-105753022	122	1	1	649.899	0.065892	10000	10000	649.899	269	393	0.04655	hyper
LRRC26	9:140063209-140064503	122	2	2	1796.65	0.0223933	10000	10000	1796.65	111	23	0.01225	hyper
MAP10	1:232941161-232945675	122	4	4	1695.87	0.0673365	10000	10000	1695.87	168	81	0.02085	hyper
NID2	14:52471526-52535777	122	3	3	967.647	0.0790764	10000	10000	967.647	132	38	0.0151	hypo
PRRC2A	6_mcf_hap5:2968181-2985227,6_mcf_hap5:2968181-2985227,6_mann_hap4:2931375-2948423,6_mann_hap4:2931375-2948423,6_ssto_hap7:2919294-2936341,6_ssto_hap7:2919294-2936341,6_dbb_hap3:2874063-2891111,6_dbb_hap3:2874063-2891111,6:31588491-31605539,6:31588491-31605539,6_qbl_hap6:2882132-2899176,6_qbl_hap6:2882132-2899176,6_cox_hap2:3098108-3115155,6_cox_hap2:3098108-3115155	122	7	7	2451.06	0.0512216	10000	10000	2451.06	68	0	0.0068	hypo
INAVA	1:200860658-200884870,1:200864027-200884870,1:200864027-200884870,1:200864027-200884870	122	2	2	769.608	0.0817618	10000	10000	769.608	202	89	0.02465	hypo
VTRNA2-1	5:135416179-135416287	122	1	1	77.3056	0.0077467	10000	10000	77.3056	55	1	0.00555	hypo
TPK1	7:144149033-144533146,7:144149033-144533146,7:144149033-144533146,7:144149033-144533033,7:144149033-144533033,7:144149033-144533146,7:144149033-144533146,7:144149033-144533146,7:144149033-144533146,7:144149033-144533146,7:144149033-144533146,7:144149033-144435991,7:144149033-144533146,7:144149033-144533146,7:144149033-144533146,7:144149033-144435991,7:144149033-144533033,7:144149033-144533146	122	2	2	424.159	0.159973	10000	10000	424.159	0	245	0.01225	hypo
UNKL	16:1448301-1464705,16:1413205-1429653,16:1413205-1429653,16:1413205-1429653,16:1413205-1464705,16:1413205-1429653,16:1413205-1429653,16:1413205-1429653,16:1413205-1464705,16:1413205-1429653,16:1413205-1464705	122	12	12	2394.96	0.144328	10000	10000	2394.96	455	0	0.0455	hypo
SERPINA1	14:94843083-94856972,14:94843083-94856972,14:94843083-94854939,14:94843083-94856972,14:94843083-94856972,14:94843083-94856972,14:94843083-94856972,14:94843083-94856972,14:94843083-94856972,14:94843083-94856972,14:94843083-94856972	122	5	5	2174.53	0.0507807	10000	10000	2174.53	185	0	0.0185	hypo
TRIP12	2:230628552-230786505,2:230628552-230786725,2:230628552-230786505,2:230628552-230786725,2:230628552-230786505,2:230628552-230786505,2:230696962-230787896,2:230628552-230786725,2:230628552-230786725,2:230628552-230786505,2:230628552-230786725,2:230696962-230786395,2:230628552-230786725,2:230628552-230786725,2:230696962-230786725,2:230628552-230786505,2:230628552-230786725,2:230628552-230786505,2:2…	122	2	2	424.159	0.159973	10000	10000	424.159	0	263	0.01315	hypo
MEIS1	2:66662256-66801001	122	3	3	1168.77	0.0639336	10000	10000	1168.77	354	19	0.03635	hypo
PITRM1	10:3179918-3214908,10:3179919-3214974,10:3179918-3215033,10:3179919-3214974,10:3179919-3214974,10:3179919-3214974,10:3179919-3214974,10:3179919-3214974,10:3179919-3214974,10:3179919-3214974,10:3179919-3214974,10:3179918-3214908,10:3179919-3215033	122	2	2	861.978	0.0629548	10000	10000	861.978	95	56	0.0123	hypo
RBMXL1	1:89445138-89458312,1:89445138-89458643	122	1	1	649.899	0.065892	10000	10000	649.899	254	413	0.04605	hypo
CYP27C1	2:127941411-127963343,2:127941409-127977875,2:127941409-127977875	122	7	7	2057.37	0.109547	10000	10000	2057.37	149	61	0.01795	hypo
PRR5L	11:36422546-36486754,11:36397534-36486754,11:36317837-36486754,11:36397534-36486754	122	5	5	1629.18	0.0667446	10000	10000	1629.18	307	0	0.0307	hypo
MPP7	10:28339922-28591993,10:28339922-28591993,10:28339922-28591993,10:28339922-28571052	122	5	5	1114.91	0.135932	10000	10000	1114.91	447	6	0.045	hypo
PPM1B	2:44396013-44458611,2:44396013-44461785,2:44396013-44458611,2:44395941-44458612	122	1	1	649.899	0.065892	10000	10000	649.899	242	383	0.04335	hypo
DDX39B	6_mcf_hap5:2877753-2889527,6_mcf_hap5:2877753-2889527,6_mcf_hap5:2877753-2889527,6_ssto_hap7:2828807-2840585,6_ssto_hap7:2828807-2840585,6_ssto_hap7:2828807-2840585,6_mann_hap4:2840918-2852676,6_mann_hap4:2840918-2852676,6_mann_hap4:2840918-2852676,6_cox_hap2:3007664-3019437,6_cox_hap2:3007664-3019437,6_cox_hap2:3007664-3019437,6_qbl_hap6:2791683-2803455,6_qbl_hap6:2791683-2803455,6_qbl_hap6:2791…	122	1	1	695.977	0.0533368	10000	10000	695.977	0	229	0.01145	hypo
TGM6	20:2361546-2413399,20:2361546-2413399	122	2	2	1619.68	0.03156	10000	10000	1619.68	110	50	0.0135	hypo
KIRREL3	11:126293395-126870766,11:126300836-126870766,11:126293252-126870666	122	19	19	5214.58	0.0526791	10000	10000	5214.58	97	0	0.0097	hypo
HADH	4:108911044-108956327,4:108911044-108956327,4:108925819-108956331	122	2	2	424.159	0.159973	10000	10000	424.159	0	263	0.01315	hypo
KYAT3	1:89386726-89458431,1:89386726-89458431,1:89401455-89458643,1:89401455-89458643,1:89401455-89458643,1:89401455-89458431,1:89401455-89458643,1:89401461-89458312,1:89401455-89458431	122	1	1	649.899	0.065892	10000	10000	649.899	285	414	0.0492	hypo
FAM184B	4:17630928-17783244	122	3	3	622.197	0.167994	10000	10000	622.197	259	335	0.04265	hypo
NGF-AS1	1:115825654-115910693	122	2	2	424.159	0.159973	10000	10000	424.159	0	257	0.01285	hypo
CDCA3	12:6957991-6960450,12:6957991-6960450,12:6957991-6960450,12:6953961-6960450,12:6957991-6960450,12:6957991-6960450,12:6957991-6960450	122	2	2	424.159	0.159973	10000	10000	424.159	0	278	0.0139	hypo
PIK3CB	3:138371539-138553770,3:138371539-138426463	122	3	3	1419.28	0.0366859	10000	10000	1419.28	260	1	0.02605	hypo
WHRN	9:117164360-117188448,9:117164359-117265495,9:117164359-117267753,9:117164359-117267753	122	2	2	424.159	0.159973	10000	10000	424.159	0	243	0.01215	hypo
CIZ1	9:130928343-130953851,9:130928343-130953851,9:130928343-130966501,9:130928343-130953851,9:130928343-130966501,9:130928343-130953851,9:130928343-130954383	122	2	2	1337.47	0.0284061	10000	10000	1337.47	271	5	0.02735	hypo
CHD5	1:6161846-6240381	122	11	11	2904.32	0.108482	10000	10000	2904.32	431	0	0.0431	hypo
ASB10	7:150872784-150884337,7:150872784-150884478,7:150872784-150884879	122	5	5	1988.95	0.0345853	10000	10000	1988.95	144	0	0.0144	hypo
NUP62	19:50410082-50432761,19:50410082-50432761,19:50410082-50432761,19:50410082-50432761,19:50410082-50432761	122	3	3	636.238	0.159068	10000	10000	636.238	0	261	0.01305	hypo
CDH18	5:19471404-19988309,5:19471404-19988309,5:19471404-19988309,5:19471404-20575822,5:19471404-19988309,5:19471404-20575822,5:19471404-20575822,5:19471404-19886381,5:19471404-20575822,5:19471404-19988309,5:19471404-19988309	122	7	7	2128.7	0.0813212	10000	10000	2128.7	480	1	0.04805	hypo
IL4I1	19:50392912-50432761,19:50392912-50432761,19:50392912-50432761,19:50392912-50400144,19:50392912-50432761,19:50392912-50400144	122	5	5	921.949	0.17563	10000	10000	921.949	210	15	0.02175	hypo
KCNE1	21:35818985-35883613,21:35818987-35884508,21:35818985-35883637,21:35818985-35828107,21:35818987-35831898,21:35818985-35831902,21:35818985-35832236,21:35818985-35883637	122	3	3	1432.84	0.0516106	10000	10000	1432.84	233	9	0.02375	hypo
SYTL3	6:159084434-159185908,6:159071045-159185908,6:159071045-159185908,6:159071045-159185908,6:159071045-159185908	122	4	4	1299.08	0.078981	10000	10000	1299.08	482	11	0.04875	hypo
HMGA2-AS1	12:66245006-66276105,12:66249726-66276105,12:66267591-66275358	122	3	3	1241.92	0.0520625	10000	10000	1241.92	190	34	0.0207	hypo
HACL1	3:15602205-15643076,3:15602205-15643076,3:15602205-15643076,3:15602205-15643076,3:15602205-15643076	122	1	1	1641.1	0.00379996	10000	10000	1641.1	36	4	0.0038	hypo
TENM4	11:78363873-79152074	122	26	26	5328.21	0.145037	10000	10000	5328.21	414	0	0.0414	hypo
PKNOX2	11:125034646-125303285,11:125034646-125303285,11:125034646-125303285,11:125034646-125303285,11:125034646-125303285,11:125034646-125303285,11:125034646-125303285,11:125034646-125303285,11:125034646-125303285,11:125034646-125303285,11:125034646-125303285,11:125034646-125303285,11:125034646-125303285,11:125034646-125303285,11:125034646-125303285,11:125034646-125303285,11:125034646-125303285,11:12503…	122	9	9	1939.93	0.136856	10000	10000	1939.93	418	1	0.04185	hypo
DPP6	7:153584418-154685995,7:153445217-154685995,7:153445217-154685995,7:153749482-154380340,7:153445217-154685995,7:154002243-154380340,7:153445217-154685995,7:153749482-154685995,7:153584126-154588860,7:154002243-154685995,7:153584126-154685994,7:154002243-154685995,7:154002243-154685995	122	26	26	5206.43	0.119441	10000	10000	5206.43	320	0	0.032	hypo
FGFR4	5:176513915-176525145,5:176513915-176525145,5:176513915-176525145,5:176513915-176525145,5:176516550-176525143	122	2	2	1078.75	0.0488728	10000	10000	1078.75	343	41	0.03635	hypo
RBM47	4:40425296-40518002,4:40425296-40631881,4:40425296-40516598,4:40425296-40632611	122	6	6	1294.95	0.144114	10000	10000	1294.95	401	6	0.0404	hypo
FTCD	21:47556175-47575493,21:47556175-47575493,21:47556693-47575493	122	3	3	1090.97	0.102901	10000	10000	1090.97	387	65	0.04195	hypo
MTFP1	22:30821755-30825041,22:30821755-30825041	122	2	2	424.159	0.159973	10000	10000	424.159	0	261	0.01305	hypo
IL36RN	2:113816774-113822320,2:113816214-113822320	122	2	2	908.056	0.0516094	10000	10000	908.056	0	34	0.0017	hypo
ADAR	1:154554533-154581273,1:154554533-154580662,1:154554533-154600473,1:154554533-154580662,1:154554533-154600473,1:154554533-154600447,1:154554533-154580662,1:154554533-154578729,1:154554533-154580662,1:154554533-154580662	122	1	1	649.899	0.065892	10000	10000	649.899	253	427	0.04665	hypo
MGAT5B	17:74868728-74946471,17:74864485-74946475,17:74864485-74946475	122	18	18	4799.87	0.0881375	10000	10000	4799.87	279	0	0.0279	hypo
ASB18	2:237102094-237172988	122	11	11	3269.28	0.101148	10000	10000	3269.28	493	0	0.0493	hypo
GRB7	17:37894190-37903538,17:37895023-37903538,17:37894575-37903538,17:37896219-37903538,17:37894190-37903538	122	2	2	424.159	0.159973	10000	10000	424.159	0	262	0.0131	hypo
LINC00701	10:2342512-2357268	122	1	1	649.899	0.065892	10000	10000	649.899	249	419	0.04585	hypo
FBXO34	14:55738871-55819801,14:55738138-55820329	122	1	1	956.214	0.0426953	10000	10000	956.214	121	228	0.0235	hypo
DSE	6:116601248-116766024,6:116575333-116766024,6:116575333-116577908,6:116601248-116691436,6:116601248-116766024,6:116692109-116766024,6:116692109-116766024,6:116575333-116766024,6:116575333-116752977,6:116601248-116691436,6:116601248-116691436,6:116692109-116766024,6:116692109-116766024,6:116690981-116766024,6:116575333-116766024,6:116575333-116766024,6:116575333-116766024	122	2	2	424.159	0.159973	10000	10000	424.159	0	265	0.01325	hypo
POLE3	9:116169518-116172955,9:116169518-116173029,9:116169518-116172955	122	1	1	956.214	0.0426953	10000	10000	956.214	92	286	0.0235	hypo
DMXL1	5:118406749-118584824,5:118406781-118584822,5:118406781-118584822,5:118406781-118584822,5:118406781-118584822	122	1	1	1180.23	0.0311737	10000	10000	1180.23	184	169	0.02685	hypo
SYNPO	5:150020221-150038769,5:150020221-150033794,5:149980637-150033794,5:149997205-150031903	122	3	3	843.239	0.114683	10000	10000	843.239	477	39	0.04965	hypo
KREMEN2	16:3014275-3018381,16:3014275-3018381,16:3014275-3018381,16:3014275-3018381	122	2	2	424.159	0.159973	10000	10000	424.159	0	244	0.0122	hypo
HECTD2-AS1	10:93066718-93371217	122	2	2	1099.76	0.054474	10000	10000	1099.76	429	36	0.0447	hypo
R3HDML	20:42965682-42979877	122	2	2	1334.33	0.051178	10000	10000	1334.33	402	22	0.0413	hypo
SGPL1	10:72575703-72640932	122	1	1	1669.27	0.0107226	10000	10000	1669.27	45	32	0.0061	hypo
KCNJ18	17:21308447-21320482	122	1	1	1082.33	0.0390612	10000	10000	1082.33	348	161	0.04285	hypo
RAMP3	7:45197389-45223849	122	1	1	649.899	0.065892	10000	10000	649.899	277	419	0.04865	hypo
RAPGEF1	9:134452161-134615463,9:134452161-134612834,9:134452161-134615463,9:134452161-134615463,9:134452161-134526790,9:134452161-134615463,9:134452161-134585229	122	2	2	1224.17	0.0403189	10000	10000	1224.17	280	25	0.02925	hypo
ADAMTS10	19:8645123-8657080,19:8645123-8675600	122	2	2	424.159	0.159973	10000	10000	424.159	0	269	0.01345	hypo
LINC01164	10:133604733-133622535	122	4	4	1391.97	0.09962	10000	10000	1391.97	432	9	0.04365	hypo
LINC01166	10:134757470-134760800,10:134757470-134778793	122	10	10	3195.93	0.0583642	10000	10000	3195.93	80	0	0.008	hypo
FLCN	17:17122899-17140482,17:17115526-17140482,17:17115526-17140482,17:17115526-17140482,17:17115526-17140482	122	3	3	973.513	0.0745922	10000	10000	973.513	124	15	0.01315	hypo
HBBP1	11:5263184-5264822	122	1	1	830.156	0.022317	10000	10000	830.156	247	5	0.02495	hypo
COX10	17:13972820-14111994	122	1	1	695.977	0.0533368	10000	10000	695.977	0	294	0.0147	hypo
TUNAR	14:96342728-96391908,14:96343108-96391908,14:96343108-96391908	122	3	3	1915.12	0.0166653	10000	10000	1915.12	32	6	0.0035	hypo
ZMAT4	8:40388110-40755345,8:40388110-40755345	122	5	5	2056.43	0.0381375	10000	10000	2056.43	132	0	0.0132	hypo
PPP2R2C	4:6322310-6474341,4:6322310-6565526,4:6322310-6557342,4:6322310-6383595,4:6322310-6474341,4:6322304-6422845	122	22	22	5765.14	0.081845	10000	10000	5765.14	250	0	0.025	hypo
SERPINA11	14:94908800-94919137	122	1	1	695.977	0.0533368	10000	10000	695.977	0	253	0.01265	hypo
CREB3L2	7:137597571-137686832,7:137559724-137686832,7:137559724-137617734	122	5	5	1426.59	0.0932497	10000	10000	1426.59	496	3	0.04975	hypo
HDLBP	2:242166678-242212249,2:242166678-242254645,2:242166678-242212301,2:242166678-242255257,2:242166678-242211380,2:242166678-242212249	122	2	2	1135.42	0.0499885	10000	10000	1135.42	35	45	0.00575	hypo
LYPD1	2:133400858-133427778,2:133400858-133429099,2:133400858-133427778,2:133400858-133427778	122	2	2	424.159	0.159973	10000	10000	424.159	0	259	0.01295	hypo
C1GALT1	7:7222174-7288246	122	3	3	921.568	0.0944129	10000	10000	921.568	297	64	0.0329	hypo
MOV10	1:113217094-113243368,1:113217292-113243359,1:113216933-113243368,1:113216933-113243368,1:113217359-113243359	122	1	1	649.899	0.065892	10000	10000	649.899	264	439	0.04835	hypo
VANGL2	1:160370353-160398460	122	1	1	544.057	0.0483591	10000	10000	544.057	484	0	0.0484	hypo
ATF7IP2	16:10479917-10577495,16:10479917-10577495,16:10479917-10577495,16:10479917-10577495,16:10479917-10577495,16:10479917-10577495	122	1	1	1180.23	0.0311737	10000	10000	1180.23	168	137	0.02365	hypo
ZBTB46	20:62375022-62436856,20:62375022-62462617	122	8	8	1964.23	0.104642	10000	10000	1964.23	485	0	0.0485	hypo
PF4	4:74846531-74847744,4:74846541-74847841	122	1	1	709.182	0.0345505	10000	10000	709.182	404	8	0.0408	hypo
PACRG	6:163148163-163736524,6:163149001-163736524,6:163148163-163736524	122	17	17	4684.58	0.0504982	10000	10000	4684.58	76	0	0.0076	hypo
PDLIM3	4:186421814-186456712,4:186421814-186456661,4:186421814-186456712,4:186421814-186456661,4:186421814-186456712	122	8	8	2545.2	0.0436324	10000	10000	2545.2	44	0	0.0044	hypo
APLP1	19:36359475-36370694,19:36359346-36370699	122	2	2	1253.86	0.0398902	10000	10000	1253.86	298	50	0.0323	hypo
ACER1	19:6306152-6333623	122	2	2	1246.08	0.0631953	10000	10000	1246.08	454	33	0.04705	hypo
ASS1	9:133320347-133376661,9:133320093-133376661	122	2	2	761.434	0.0819711	10000	10000	761.434	332	77	0.03705	hypo
SLIT1	10:98757794-98945716	122	6	6	2226.6	0.0562004	10000	10000	2226.6	396	1	0.03965	hypo
WTIP	19:34972662-35003209	122	3	3	1467.35	0.059944	10000	10000	1467.35	375	7	0.03785	hypo
NPTX1	17:78440633-78450407	122	2	2	908.056	0.068829	10000	10000	908.056	0	289	0.01445	hypo
IL20RA	6:137321107-137365449,6:137321131-137365865,6:137321107-137366317,6:137321107-137366317	122	1	1	1283.68	0.0169103	10000	10000	1283.68	0	41	0.00205	hypo
IVL	1:152881020-152884362	122	3	3	973.513	0.0745922	10000	10000	973.513	114	6	0.0117	hypo
SPEF2	5:35617964-35814713,5:35617964-35671678	122	1	1	695.977	0.0533368	10000	10000	695.977	0	252	0.0126	hypo
TEX26-AS1	13:31456971-31506745,13:31504808-31506745	122	2	2	424.159	0.159973	10000	10000	424.159	0	246	0.0123	hypo
LINC00457	13:35009590-35214822	122	2	2	1214.6	0.0681904	10000	10000	1214.6	433	22	0.0444	hypo
DOCK4	7:111366165-111846454,7:111366165-111846454	122	7	7	2834.17	0.0657665	10000	10000	2834.17	494	0	0.0494	hypo
PPP1R27	17:79791367-79792926	122	1	1	695.977	0.0533368	10000	10000	695.977	0	263	0.01315	hypo
FLRT1	11:63803402-63886643,11:63804153-63886643	122	6	6	1846.67	0.079163	10000	10000	1846.67	366	1	0.03665	hypo
SLC66A2	18:77662419-77711653,18:77662419-77711653,18:77662419-77711653	122	1	1	1180.23	0.0311737	10000	10000	1180.23	173	188	0.0267	hypo
NFYA	6:41040712-41070142,6:41040712-41070142	122	7	7	1891.76	0.00183921	10000	10000	1891.76	6	0	0.0006	hypo
MISP	19:751111-764318,19:751111-764318	122	5	5	1750.39	0.0608404	10000	10000	1750.39	339	0	0.0339	hypo
MAP4	3:47892184-48130338,3:48014568-48130338,3:47892184-48130338,3:47892184-48130338,3:47892184-48130338,3:47892184-48130338,3:47892184-48130338,3:47892184-48130338,3:47892184-48130338,3:47892184-48130338,3:47892184-48130338,3:47892184-48130338,3:47892184-48130338,3:47892184-48130338,3:47892184-48130338,3:47892184-48130338,3:47892184-48130338,3:47892184-48130338,3:47892184-48130338,3:47892184-48130338…	122	3	3	1076.79	0.0902738	10000	10000	1076.79	458	15	0.04655	hypo
KPNA7	7:98771194-98805738	122	1	1	649.899	0.065892	10000	10000	649.899	285	398	0.0484	hypo
CNOT9	2:219433561-219461799,2:219433302-219458578,2:219433561-219461799,2:219433561-219461799	122	2	2	769.608	0.0817618	10000	10000	769.608	242	64	0.0274	hypo
KCNE1B	21:35818987-35831942,21:35818987-35831942	122	2	2	1029.85	0.0573998	10000	10000	1029.85	319	81	0.03595	hypo
DHX29	5:54551882-54603522,5:54551882-54603522,5:54551882-54603522,5:54551882-54603522,5:54551882-54603522,5:54551882-54603522	122	1	1	956.214	0.0426953	10000	10000	956.214	135	248	0.0259	hypo
UNC79	14:93799564-93815702,14:93799527-94174222,14:93897284-94174222	122	11	11	2813.7	0.0864091	10000	10000	2813.7	308	0	0.0308	hypo
TGFBR2	3:30647993-30735633,3:30648092-30735633	122	1	1	695.977	0.0533368	10000	10000	695.977	0	238	0.0119	hypo
CCDC102A	16:57546092-57570483	122	1	1	695.977	0.0533368	10000	10000	695.977	0	255	0.01275	hypo
CDC42BPB	14:103398716-103523886	122	4	4	695.828	0.204364	10000	10000	695.828	264	218	0.0373	hypo
STON1	2:48757292-48825652,2:48757307-48825654	122	3	3	1590.47	0.0428238	10000	10000	1590.47	292	3	0.02935	hypo
GJB6	13:20796100-20806534,13:20796100-20806534,13:20796100-20806458,13:20796100-20805372,13:20796100-20806458,13:20796100-20806458,13:20796100-20806458	122	3	3	1092.05	0.0544322	10000	10000	1092.05	20	12	0.0026	hypo
HLA-DQA2	6_mcf_hap5:4046349-4052145,6:32709167-32714962,6_dbb_hap3:3991730-3997527,6_qbl_hap6:3941250-3947058,6_apd_hap1:3997444-4003240,6_mann_hap4:4166325-4172133,6_ssto_hap7:4140835-4146630,6_cox_hap2:4155068-4160864	122	4	4	1519.3	0.0398681	10000	10000	1519.3	105	2	0.0106	hypo
EGFLAM	5:38258660-38465582,5:38445647-38465582,5:38258660-38465582,5:38403642-38465582	122	13	13	4902.19	0.0573141	10000	10000	4902.19	389	0	0.0389	hypo
ESR1	6:152128816-152424408,6:152130241-152450748,6:151977806-152424408,6:152011661-152424408,6:152011661-152424408,6:152126839-152424408,6:152126839-152424408,6:152126839-152424408,6:152128330-152424408,6:152128330-152424408,6:152128330-152424408,6:152128816-152424408	122	10	10	1896.56	0.164486	10000	10000	1896.56	492	9	0.04965	hypo
CRB1	1:197237381-197447585,1:197170633-197447585,1:197237381-197447585,1:197237381-197447585,1:197237381-197447585,1:197237333-197447585	122	1	1	695.977	0.0533368	10000	10000	695.977	0	260	0.013	hypo
PIWIL3	22:25115000-25170687,22:25115000-25170687,22:25115000-25170687,22:25115000-25170687	122	4	4	1332.22	0.0674683	10000	10000	1332.22	0	43	0.00215	hypo
CACNA1E	1:181452652-181777219,1:181452652-181777219,1:181452652-181777219	122	11	11	3226.72	0.0794248	10000	10000	3226.72	331	0	0.0331	hypo
HCG22	6:31021226-31027655,6:31021226-31027655,6:31021226-31027655,6_apd_hap1:2335935-2342365,6_apd_hap1:2335935-2342365,6_apd_hap1:2335935-2342365,6_cox_hap2:2535932-2542362,6_cox_hap2:2535932-2542362,6_cox_hap2:2535932-2542362,6_dbb_hap3:2318405-2324835,6_dbb_hap3:2318405-2324835,6_dbb_hap3:2318405-2324835,6_mann_hap4:2369581-2376005,6_mann_hap4:2369581-2376005,6_mann_hap4:2369581-2376005,6_mcf_hap5:2…	122	4	4	1246.23	0.109011	10000	10000	1246.23	349	24	0.0361	hypo
POU2F2	19:42590274-42636598,19:42590274-42636598,19:42595979-42636625,19:42590274-42636598	122	2	2	908.056	0.0516094	10000	10000	908.056	0	50	0.0025	hypo
SLC8A3	14:70510931-70655668,14:70510931-70546934,14:70510931-70546934,14:70510931-70655668,14:70510931-70655668,14:70510931-70655668,14:70510933-70655787	122	2	2	424.159	0.159973	10000	10000	424.159	0	222	0.0111	hypo
UGT2B7	4:69916981-69978705,4:69962191-69978705,4:69962191-69978705	122	1	1	956.214	0.0426953	10000	10000	956.214	124	297	0.02725	hypo
MAD2L2	1:11734536-11751678,1:11734536-11741205	122	2	2	1275.43	0.0388425	10000	10000	1275.43	377	7	0.03805	hypo
TLL2	10:98124364-98273683	122	7	7	2706.89	0.055324	10000	10000	2706.89	455	0	0.0455	hypo
HIF1A	14:62162230-62214976,14:62162230-62214976,14:62164339-62214977	122	1	1	1077.39	0.0405024	10000	10000	1077.39	437	36	0.0455	hypo
LINC00917	16:86365455-86379285	122	2	2	769.608	0.0817618	10000	10000	769.608	212	94	0.0259	hypo
CELF5	19:3224658-3297073,19:3224658-3297073,19:3225275-3297073	122	3	3	1401.87	0.0520486	10000	10000	1401.87	293	0	0.0293	hypo
MIR4520-1	17:6558758-6558828	122	1	1	330.179	0.0376133	10000	10000	330.179	379	4	0.0381	hypo
MIR4520-2	17:6558767-6558821	122	1	1	330.179	0.0376133	10000	10000	330.179	380	3	0.03815	hypo
SLITRK3	3:164904507-164914172,3:164904507-164914659,3:164904507-164914897	122	2	2	1197.85	0.0599947	10000	10000	1197.85	387	29	0.04015	hypo
WWC1	5:167718649-167899308,5:167718649-167899308,5:167718649-167899308	122	3	3	967.646	0.0790764	10000	10000	967.646	151	45	0.01735	hypo
SPHKAP	2:228844670-229046403,2:228844669-229046361	122	3	3	849.564	0.11474	10000	10000	849.564	439	32	0.0455	hypo
FRAS1	4:78978476-79465423,4:78978723-79367787	122	5	5	1590.99	0.0597087	10000	10000	1590.99	400	14	0.0407	hypo
C5orf52	5:157098540-157107165	122	1	1	649.899	0.065892	10000	10000	649.899	272	409	0.04765	hypo
ARHGAP23	17:36584707-36668621	122	2	2	847.937	0.0673365	10000	10000	847.937	154	65	0.01865	hypo
CCDC30	1:42998690-43119861,1:42928956-43119861,1:42928956-43122861,1:42921777-43122861	122	2	2	861.978	0.0629548	10000	10000	861.978	92	65	0.01245	hypo
TRIM29	11:119981993-120008821,11:119981993-119999561	122	5	5	1938.4	0.04116	10000	10000	1938.4	176	3	0.01775	hypo
EPB41L4A	5:111478136-111754974,5:111498315-111754974,5:111599122-111754974,5:111498315-111754974	122	3	3	935.609	0.0888567	10000	10000	935.609	184	15	0.01915	hypo
PAK5	20:9518031-9819724,20:9518017-9819724	122	1	1	695.977	0.0533368	10000	10000	695.977	0	254	0.0127	hypo
GEMIN7	19:45582517-45594776,19:45582517-45594776,19:45578884-45594776,19:45582452-45594174,19:45582517-45594776	122	2	2	1269.3	0.0580153	10000	10000	1269.3	482	4	0.0484	hypo
LINC01579	15:94439288-94443828	122	2	2	424.159	0.159973	10000	10000	424.159	0	243	0.01215	hypo
ITIH4	3:52847005-52864717,3:52846977-52864688	122	1	1	1026.13	0.0417964	10000	10000	1026.13	345	98	0.0394	hypo
RTRAF	14:52456263-52477412	122	1	1	695.977	0.0533368	10000	10000	695.977	0	254	0.0127	hypo
DGKD	2:234296799-234380744,2:234263139-234380744,2:234327857-234380744	122	6	6	1941.75	0.0758497	10000	10000	1941.75	260	1	0.02605	hypo
RGS6	14:72399145-73033238,14:72398887-73033238,14:72398887-73033238,14:72399145-73033238,14:72399145-73033238,14:72399145-73033238,14:72399145-73033238,14:72399145-73033238,14:72399938-73033238,14:72399938-73033238,14:72399938-73033238,14:72399938-73033238,14:72399938-73033238,14:72399938-73033238,14:72399938-73033238,14:72399938-73033238,14:72400243-73033238,14:72400243-73033238,14:72398887-73033238,…	122	7	7	1655.3	0.0740992	10000	10000	1655.3	26	7	0.00295	hypo
HMGA2	12:66218262-66360071,12:66218239-66346311,12:66218239-66309307,12:66218239-66309307,12:66218239-66237303	122	3	3	1241.92	0.0520625	10000	10000	1241.92	193	35	0.02105	hypo
DNAJC7	17:40128452-40169457,17:40128438-40169183,17:40128438-40169715	122	2	2	1943.49	0.00782939	10000	10000	1943.49	4	3	0.00055	hypo
PCED1B	12:47473385-47630446,12:47473403-47630443	122	3	3	594.115	0.172113	10000	10000	594.115	397	71	0.04325	hypo
MYO16	13:109248252-109860353,13:109281958-109860353	122	11	11	2786.01	0.0905196	10000	10000	2786.01	341	0	0.0341	hypo
SLC39A6	18:33690962-33709357,18:33688493-33709303	122	1	1	695.977	0.0533368	10000	10000	695.977	0	251	0.01255	hypo
TEX14	17:56634038-56769406,17:56634038-56769406,17:56634038-56769406	122	6	6	1984.76	0.079007	10000	10000	1984.76	315	4	0.0317	hypo
COL28A1	7:7397505-7575504	122	3	3	849.564	0.11474	10000	10000	849.564	417	73	0.04535	hypo
SHISA9	16:12995454-13334273,16:12995454-13005502	122	6	6	1560.68	0.109738	10000	10000	1560.68	404	10	0.0409	hypo
CD82	11:44587212-44641908,11:44587212-44641908	122	1	1	695.977	0.0533368	10000	10000	695.977	0	264	0.0132	hypo
WARS2	1:119573838-119683276,1:119573838-119683276,1:119573838-119683276,1:119573838-119683276,1:119573838-119683276,1:119573838-119683276,1:119573838-119683295,1:119573838-119683276	122	2	2	1349.14	0.0228026	10000	10000	1349.14	64	11	0.00695	hypo
CENPBD1P1	19:59086765-59095762	122	2	2	769.608	0.0817618	10000	10000	769.608	235	95	0.02825	hypo
ETNPPL	4:109663208-109684209,4:109663208-109684209,4:109663208-109684209,4:109663208-109684209,4:109663208-109684209,4:109663208-109684209	122	1	1	1180.23	0.0311737	10000	10000	1180.23	168	187	0.02615	hypo
BOC	3:112930403-113006305,3:112930403-113006305,3:112930403-112970852,3:112930403-113006305,3:112930962-113006305,3:112930403-113006305	122	4	4	1456.73	0.0838176	10000	10000	1456.73	427	10	0.0432	hypo
CRIM1-DT	2:36581891-36582713	122	1	1	956.214	0.0426953	10000	10000	956.214	91	240	0.0211	hypo
ZNF462	9:109625446-109775915,9:109625446-109775915	122	3	3	608.156	0.160441	10000	10000	608.156	187	206	0.029	hypo
CAPN8	1:223714978-223853403	122	1	1	649.899	0.065892	10000	10000	649.899	251	397	0.04495	hypo
QRICH1	3:49067139-49131065,3:49067139-49131806,3:49067139-49131806,3:49067139-49131065,3:49067139-49131065,3:49067139-49131065,3:49067139-49131806,3:49067139-49131504	122	2	2	769.608	0.0817618	10000	10000	769.608	260	71	0.02955	hypo
CCR6	6:167536240-167552629,6:167525294-167552629	122	2	2	769.608	0.0817618	10000	10000	769.608	231	77	0.02695	hypo
LRIG3	12:59265936-59313327,12:59265936-59314285	122	3	3	608.156	0.160441	10000	10000	608.156	191	206	0.0294	hypo
NOP9	14:24769055-24778330,14:24769055-24778330	122	2	2	424.159	0.159973	10000	10000	424.159	0	262	0.0131	hypo
CLDN11	3:170139013-170152479,3:170136655-170152479	122	3	3	608.156	0.160441	10000	10000	608.156	203	206	0.0306	hypo
EBF2	8:25699240-25902929	122	6	6	1944.28	0.0561053	10000	10000	1944.28	140	0	0.014	hypo
HIF1A-AS3	14:62182275-62217815	122	2	2	1275.43	0.0388426	10000	10000	1275.43	396	11	0.04015	hypo
PALM2AKAP2	9:112810877-112934791,9:112810877-112934791,9:112542477-112934791,9:112887780-112934791,9:112542477-112934791,9:112542477-112713756,9:112403067-112713756	122	7	7	2055.82	0.105563	10000	10000	2055.82	445	0	0.0445	hypo
AHSA1	14:77924209-77935815,14:77924435-77935815	122	1	1	315.998	0.0287849	10000	10000	315.998	270	16	0.0278	hypo
PSAPL1	4:7432011-7436657	122	2	2	1322.51	0.0458484	10000	10000	1322.51	192	37	0.02105	hypo
SLC22A11	11:64323412-64340347,11:64323412-64340347	122	4	4	2009.61	0.0409626	10000	10000	2009.61	271	1	0.02715	hypo
LOC101927960	2:209407366-209690311	122	1	1	695.977	0.0533368	10000	10000	695.977	0	250	0.0125	hypo
STON1-GTF2A1L	2:48807725-48906748,2:48757063-49003656,2:48795916-48906743	122	12	12	3741.56	0.0672437	10000	10000	3741.56	168	0	0.0168	hypo
CYTH3	7:6201410-6312255,7:6201410-6312255,7:6201410-6312255,7:6201410-6211768	122	8	8	2505.74	0.05846	10000	10000	2505.74	153	0	0.0153	hypo
ATP6V1B1	2:71163029-71192561	122	2	2	1598.83	0.0296305	10000	10000	1598.83	195	6	0.0198	hypo
TCERG1L	10:132890653-133109984	122	28	28	5986.58	0.114595	10000	10000	5986.58	403	0	0.0403	hypo
NPFFR2	4:72904848-73013918,4:72904848-73013918,4:72897716-73014021	122	2	2	424.159	0.159973	10000	10000	424.159	0	267	0.01335	hypo
SLC2A9	4:9827847-10041872,4:9827847-10023121	122	3	3	594.115	0.172113	10000	10000	594.115	392	79	0.04315	hypo
TPO	2:1417232-1546499,2:1417234-1547443,2:1417232-1546499,2:1418179-1546499,2:1418179-1546499,2:1417232-1546499	122	20	20	4465.68	0.119433	10000	10000	4465.68	488	0	0.0488	hypo
FCGBP	19:40353962-40440533	122	8	8	1926.94	0.10848	10000	10000	1926.94	370	0	0.037	hypo
UGT1A1	2:234668915-234681946	122	2	2	723.53	0.0988002	10000	10000	723.53	405	142	0.0476	hypo
MRPL28	16:416968-420538	122	2	2	869.695	0.0155876	10000	10000	869.695	139	0	0.0139	hypo
SRRD	22:26879842-26890624	122	1	1	649.899	0.065892	10000	10000	649.899	279	380	0.0469	hypo
NISCH	3:52489619-52515926,3:52489619-52527084,3:52489619-52515926	122	2	2	723.53	0.0988002	10000	10000	723.53	398	136	0.0466	hypo
DUXA	19:57665388-57678853	122	1	1	649.899	0.065892	10000	10000	649.899	282	390	0.0477	hypo
CYP2D7	22:42535586-42540484,22:42535586-42540484,22:42535586-42540484	122	2	2	1972.28	0.0448322	10000	10000	1972.28	433	36	0.0451	hypo
DRD1	5:174867039-174871185	122	2	2	1253.86	0.0398902	10000	10000	1253.86	306	61	0.03365	hypo
KCNJ12	17:21279668-21323182	122	1	1	1082.33	0.0390612	10000	10000	1082.33	360	178	0.0449	hypo
MAP1LC3B2	12:116997185-117014398	122	1	1	1180.23	0.0311737	10000	10000	1180.23	175	141	0.02455	hypo
NGF	1:115828537-115880870	122	2	2	424.159	0.159973	10000	10000	424.159	0	249	0.01245	hypo
SPATA8	15:97326664-97328845,15:97326664-97328845,15:97326664-97328845,15:97326664-97328845	122	3	3	1569.48	0.0528189	10000	10000	1569.48	304	7	0.03075	hypo
RBP3	10:48381480-48390999	122	4	4	695.828	0.204364	10000	10000	695.828	267	236	0.0385	hypo
HDAC2	6:114254191-114292312,6:114257319-114291888,6:114254191-114292312	122	2	2	424.159	0.159973	10000	10000	424.159	0	258	0.0129	hypo
ATP13A5	3:192992577-193096542	122	2	2	1430.83	0.0276219	10000	10000	1430.83	229	21	0.02395	hypo
METTL14-DT	4:119585242-119606496	122	1	1	695.977	0.0533368	10000	10000	695.977	0	282	0.0141	hypo
SLC7A11-AS1	4:139010167-139099331	122	1	1	649.899	0.065892	10000	10000	649.899	274	437	0.04925	hypo
LOC401176	5:16180349-16187170	122	2	2	424.159	0.159973	10000	10000	424.159	0	261	0.01305	hypo
VIRMA	8:95499917-95565697,8:95523205-95565746	122	1	1	956.214	0.0426953	10000	10000	956.214	99	258	0.0228	hypo
PCMTD1	8:52739488-52811596,8:52730134-52811746,8:52730142-52811596,8:52730142-52811596	122	2	2	424.159	0.159973	10000	10000	424.159	0	259	0.01295	hypo
SHROOM3	4:77356381-77704405	122	8	8	2480.16	0.064308	10000	10000	2480.16	106	0	0.0106	hypo
ZBED3-AS1	5:76382622-76444176	122	2	2	1422.66	0.0276803	10000	10000	1422.66	265	13	0.02715	hypo
OPRD1	1:29138681-29197779	122	2	2	908.056	0.0516094	10000	10000	908.056	0	41	0.00205	hypo
ZIC5	13:100615217-100624163,13:100615217-100621426,13:100615217-100624163	122	2	2	424.159	0.159973	10000	10000	424.159	0	261	0.01305	hypo
ANO7	2:242128091-242135580,2:242128091-242165390	122	5	5	1515.31	0.0710572	10000	10000	1515.31	464	3	0.04655	hypo
HCG15	6:28952525-28956344,6:28953624-28956344,6_apd_hap1:255927-259785,6_apd_hap1:257026-259785,6_cox_hap2:471327-475146,6_cox_hap2:472426-475146,6_dbb_hap3:255936-259755,6_dbb_hap3:257035-259755,6_mann_hap4:255927-259746,6_mann_hap4:257026-259746,6_qbl_hap6:255922-259741,6_qbl_hap6:257021-259741,6_ssto_hap7:293502-297324,6_ssto_hap7:294601-297324	122	2	2	1253.86	0.0398902	10000	10000	1253.86	299	64	0.0331	hypo
ATP6V1G2-DDX39B	6:31497995-31514625,6_apd_hap1:2812683-2821649,6_cox_hap2:3007657-3024280,6_dbb_hap3:2783576-2800199,6_mann_hap4:2840911-2857517,6_mcf_hap5:2877746-2894368,6_qbl_hap6:2791676-2808296,6_ssto_hap7:2828800-2845430	122	1	1	695.977	0.0533368	10000	10000	695.977	0	238	0.0119	hypo
ZNF784	19:56132106-56135932	122	2	2	1836.69	0.0299602	10000	10000	1836.69	281	0	0.0281	hypo
WDR18	19:984344-994556,19:982927-994556,19:982927-994556	122	1	1	695.977	0.0533368	10000	10000	695.977	0	248	0.0124	hypo
MRAP2	6:84743837-84800605,6:84743490-84800600,6:84743490-84800600,6:84743490-84800600,6:84743490-84800600	122	1	1	956.214	0.0426953	10000	10000	956.214	109	283	0.02505	hypo
HRH3	20:60790015-60795334	122	2	2	1495.76	0.0234932	10000	10000	1495.76	0	38	0.0019	hypo
IL6	7:22766818-22771617,7:22766818-22771617,7:22766818-22771617	122	1	1	695.977	0.0533368	10000	10000	695.977	0	263	0.01315	hypo
FNDC10	1:1533391-1535515	122	1	1	1077.39	0.0405024	10000	10000	1077.39	423	35	0.04405	hypo
HEPHL1	11:93754519-93847374	122	3	3	981.688	0.0887173	10000	10000	981.688	230	86	0.0273	hypo
NLRP4	19:56347905-56393220	122	5	5	1568.5	0.0620398	10000	10000	1568.5	429	5	0.04315	hypo
PRICKLE1	12:42850558-42877812,12:42850558-42877812,12:42850558-42877417,12:42850558-42983548	122	4	4	695.828	0.204364	10000	10000	695.828	242	246	0.0365	hypo
PIRT	17:10725786-10741404	122	2	2	424.159	0.159973	10000	10000	424.159	0	235	0.01175	hypo
PPP1R37	19:45596436-45650543	122	1	1	1394.18	0.0191919	10000	10000	1394.18	73	91	0.01185	hypo
CIDEB	14:24774301-24780641,14:24774301-24780641	122	2	2	424.159	0.159973	10000	10000	424.159	0	266	0.0133	hypo
C6	5:41142247-41261571,5:41142217-41213634	122	3	3	1319.32	0.0509576	10000	10000	1319.32	404	33	0.04205	hypo
SNX8	7:2291404-2354076	122	2	2	1081.1	0.062539	10000	10000	1081.1	300	246	0.0423	hypo
ADARB2	10:1223252-1779719	122	87	87	17481.8	0.0845955	10000	10000	17481.8	47	0	0.0047	hypo
PODNL1	19:14041999-14049289,19:14041999-14064204,19:14041999-14064204,19:14041999-14049230	122	2	2	1135.42	0.0499885	10000	10000	1135.42	56	54	0.0083	hypo
SKAP1	17:46210803-46507576,17:46210803-46507576	122	5	5	1662.77	0.0795028	10000	10000	1662.77	224	6	0.0227	hypo
RNF5P1	8:38457692-38458775	122	1	1	649.899	0.065892	10000	10000	649.899	242	413	0.04485	hypo
PSMD9	12:122326695-122356203,12:122326695-122356203,12:122326695-122356203	122	2	2	424.159	0.159973	10000	10000	424.159	0	226	0.0113	hypo
TMEM192	4:165991759-166034012	122	2	2	424.159	0.159973	10000	10000	424.159	0	275	0.01375	hypo
PIP4K2B	17:36921943-36956158	122	2	2	1334.33	0.051178	10000	10000	1334.33	373	29	0.03875	hypo
LINC01591	8:136246373-136311962,8:136246373-136311962,8:136246373-136311962	122	2	2	1116.33	0.0738965	10000	10000	1116.33	457	53	0.04835	hypo
OR10H1	19:15917812-15918936	122	1	1	649.899	0.065892	10000	10000	649.899	231	444	0.0453	hypo
CZIB	1:53685472-53686311,1:53679771-53686306,1:53679771-53686311,1:53679771-53686311	122	1	1	956.214	0.0426953	10000	10000	956.214	118	233	0.02345	hypo
GRK5	10:120967082-121219257	122	6	6	1805.83	0.0767593	10000	10000	1805.83	302	2	0.0303	hypo
MAP2K1	15:66679249-66783882	122	3	3	1098.57	0.0810147	10000	10000	1098.57	457	0	0.0457	hypo
CCDC183-AS1	9:139698378-139703300	122	1	1	1077.39	0.0405024	10000	10000	1077.39	417	33	0.04335	hypo
AP1S1	7:100797756-100804557	122	1	1	956.214	0.0426953	10000	10000	956.214	99	242	0.022	hypo
KRT222	17:38810916-38821429	122	1	1	695.977	0.0533368	10000	10000	695.977	0	262	0.0131	hypo
LRRK1	15:101459561-101618461	122	3	3	1571.29	0.0447822	10000	10000	1571.29	104	19	0.01135	hypo
SWT1	1:185126191-185260913,1:185126298-185260913	122	1	1	695.977	0.0533368	10000	10000	695.977	0	252	0.0126	hypo
ANKRD27	19:33087911-33166086	122	3	3	1360.31	0.0391481	10000	10000	1360.31	273	5	0.02755	hypo
IL22RA1	1:24446260-24469630	122	2	2	1424.07	0.0572358	10000	10000	1424.07	417	30	0.0432	hypo
GPC5	13:92050874-93519487	122	4	4	1041.28	0.126382	10000	10000	1041.28	368	23	0.03795	hypo
CCDC183	9:139690789-139702193	122	2	2	1151.02	0.0519084	10000	10000	1151.02	426	14	0.0433	hypo
HPAT5	6:167641787-167651000	122	2	2	908.056	0.068829	10000	10000	908.056	0	278	0.0139	hypo
EDAR	2:109510926-109605676	122	3	3	967.647	0.0790764	10000	10000	967.647	145	34	0.0162	hypo
MARCKS	6:114178523-114184652	122	2	2	1395.66	0.0612548	10000	10000	1395.66	291	206	0.0394	hypo
MIR372	19:54291143-54291210	122	1	1	695.977	0.0533368	10000	10000	695.977	0	250	0.0125	hypo
ANKRD52	12:56631590-56652168	122	1	1	695.977	0.0533368	10000	10000	695.977	0	261	0.01305	hypo
FAM83H	8:144806102-144815949	122	5	5	1120.78	0.13013	10000	10000	1120.78	449	13	0.04555	hypo
POPDC2	3:119360902-119379436,3:119360902-119379436,3:119360902-119379436	122	1	1	649.899	0.065892	10000	10000	649.899	270	408	0.0474	hypo

## Sheet: ST5
Supplementary Table 5 - Distribution of epivariation within genes in the ALS cohort.
Table provides a tabular view of the number of epivariations in different genes in ALS samples. The "0" values indicate the absence of lesions, while non-zero values indicate the presence of epigenetic deregulation.
Gene.refGene	ALS_A022.DOWN.METHYLATED.LESION.ID	ALS_A022.UP.METHYLATED.LESION.ID	ALS_A070_I.DOWN.METHYLATED.LESION.ID	ALS_A070_I.UP.METHYLATED.LESION.ID	ALS_A137.UP.METHYLATED.LESION.ID	ALS_A138.DOWN.METHYLATED.LESION.ID	ALS_A138.UP.METHYLATED.LESION.ID	ALS_A145.DOWN.METHYLATED.LESION.ID	ALS_A145.UP.METHYLATED.LESION.ID	ALS_A172.DOWN.METHYLATED.LESION.ID	ALS_A172.UP.METHYLATED.LESION.ID	ALS_A244.UP.METHYLATED.LESION.ID	ALS_A287.DOWN.METHYLATED.LESION.ID	ALS_A287.UP.METHYLATED.LESION.ID	ALS_A300_I.DOWN.METHYLATED.LESION.ID	ALS_A300_I.UP.METHYLATED.LESION.ID	ALS_A317.DOWN.METHYLATED.LESION.ID	ALS_A317.UP.METHYLATED.LESION.ID	ALS_A318.DOWN.METHYLATED.LESION.ID	ALS_A318.UP.METHYLATED.LESION.ID	ALS_A320.DOWN.METHYLATED.LESION.ID	ALS_A320.UP.METHYLATED.LESION.ID	ALS_A322.DOWN.METHYLATED.LESION.ID	ALS_A322.UP.METHYLATED.LESION.ID	ALS_A326.DOWN.METHYLATED.LESION.ID	ALS_A326.UP.METHYLATED.LESION.ID	ALS_A359.DOWN.METHYLATED.LESION.ID	ALS_A359.UP.METHYLATED.LESION.ID	ALS_A376.DOWN.METHYLATED.LESION.ID	ALS_A376.UP.METHYLATED.LESION.ID	ALS_A394.DOWN.METHYLATED.LESION.ID	ALS_A394.UP.METHYLATED.LESION.ID	ALS_A405.UP.METHYLATED.LESION.ID	ALS_A406.DOWN.METHYLATED.LESION.ID	ALS_A406.UP.METHYLATED.LESION.ID	ALS_A407.UP.METHYLATED.LESION.ID	ALS_A415.DOWN.METHYLATED.LESION.ID	ALS_A415.UP.METHYLATED.LESION.ID	ALS_A417.UP.METHYLATED.LESION.ID	ALS_A449.UP.METHYLATED.LESION.ID	ALS_A460.DOWN.METHYLATED.LESION.ID	ALS_A460.UP.METHYLATED.LESION.ID	ALS_A473.DOWN.METHYLATED.LESION.ID	ALS_A473.UP.METHYLATED.LESION.ID	ALS_A491.DOWN.METHYLATED.LESION.ID	ALS_A491.UP.METHYLATED.LESION.ID	ALS_A517.DOWN.METHYLATED.LESION.ID	ALS_A517.UP.METHYLATED.LESION.ID	ALS_A550.DOWN.METHYLATED.LESION.ID
VTRNA2-1	0	0	1	0	0	0	0	0	0	0	0	0	0	0	0	0	1	0	0	0	0	0	1	0	0	0	1	0	0	0	0	0	0	0	0	0	1	0	0	0	0	0	0	0	1	0	0	0	1
DUSP22	0	0	0	0	0	1	0	0	0	0	0	0	1	0	0	0	0	0	1	0	1	0	1	0	0	0	0	0	0	0	0	0	0	0	0	0	0	0	0	0	1	0	1	0	1	0	0	0	1
NFYA	0	0	0	0	0	0	0	0	0	0	0	0	0	0	0	0	1	0	0	0	0	0	0	0	1	0	0	0	0	0	0	0	0	0	0	0	0	0	0	0	0	0	0	0	1	0	1	0	0
TRIM6-TRIM34	0	0	0	0	0	0	0	0	0	0	0	0	0	1	0	0	0	0	0	0	0	0	0	0	0	0	0	0	0	1	0	0	0	0	0	0	0	0	1	0	0	0	0	0	0	0	0	0	0
TRIM6	0	0	0	0	0	0	0	0	0	0	0	0	0	1	0	0	0	0	0	0	0	0	0	0	0	0	0	0	0	1	0	0	0	0	0	0	0	0	1	0	0	0	0	0	0	0	0	0	0
LINC01166	0	0	0	0	1	0	0	0	0	0	1	0	0	0	0	0	0	0	0	0	0	0	0	0	0	0	0	0	0	0	0	1	0	0	0	0	0	0	0	0	0	0	0	0	0	0	0	0	0
LINC01167	0	0	0	0	1	0	0	0	0	0	1	0	0	0	0	0	0	0	0	0	0	0	0	0	0	0	0	0	0	0	0	1	0	0	0	0	0	0	0	0	0	0	0	0	0	0	0	0	0
RPP21	0	0	0	0	0	0	0	0	0	0	0	0	0	0	0	1	0	1	0	0	0	0	0	0	0	0	0	0	0	0	0	0	0	0	0	0	0	0	0	0	0	0	0	0	0	0	0	0	0
HLA-E	0	0	0	0	0	0	0	0	0	0	0	0	0	0	0	1	0	1	0	0	0	0	0	0	0	0	0	0	0	0	0	0	0	0	0	0	0	0	0	0	0	0	0	0	0	0	0	0	0
ZNF784	0	0	0	0	0	0	0	0	0	0	0	0	0	0	0	0	0	0	0	0	0	0	0	1	0	0	0	0	0	0	0	0	0	0	0	0	0	0	0	0	0	0	0	0	0	0	0	0	0
LOC100133286	0	0	0	0	0	0	0	0	0	0	0	0	0	0	0	1	0	0	0	0	0	0	0	0	0	0	0	0	0	0	0	0	0	0	0	0	0	0	1	0	0	0	0	0	0	0	0	0	0
DDX60	0	0	0	0	0	0	0	0	0	0	0	1	0	0	0	0	0	0	0	0	0	0	0	0	0	0	0	0	0	0	0	0	0	0	0	0	0	0	0	0	0	0	0	0	0	0	0	1	0
OXGR1	0	0	0	0	0	0	0	0	0	0	0	1	0	0	0	0	0	0	0	0	0	0	0	0	0	0	0	0	0	0	0	0	0	0	0	0	0	0	0	0	0	0	0	0	0	0	0	1	0
UNC45A	0	0	0	0	0	0	0	0	0	0	0	0	0	0	0	0	0	0	0	0	0	0	0	0	0	0	0	1	0	0	0	0	0	0	0	0	0	0	0	0	0	0	0	0	0	0	0	0	0
HDDC3	0	0	0	0	0	0	0	0	0	0	0	0	0	0	0	0	0	0	0	0	0	0	0	0	0	0	0	1	0	0	0	0	0	0	0	0	0	0	0	0	0	0	0	0	0	0	0	0	0
CAT	0	0	0	0	0	0	0	0	0	0	0	0	0	0	0	0	0	0	0	0	0	0	0	0	0	0	0	1	0	0	0	0	0	0	0	0	0	0	0	0	0	0	0	1	0	0	0	0	0
FAM53A	0	0	0	0	0	0	0	0	0	0	0	0	0	0	0	0	0	0	0	0	0	0	0	0	0	0	0	0	0	0	0	0	0	0	0	0	0	0	0	0	0	0	0	0	0	0	0	0	0
LOC102724511	0	0	1	0	0	0	0	0	0	0	0	0	0	0	0	0	0	0	0	0	0	0	0	0	0	0	0	0	0	0	0	0	0	0	0	0	0	0	0	0	0	0	0	0	0	0	0	0	0
NKX1-1	0	0	0	0	0	0	0	0	0	0	0	0	0	0	0	0	0	0	0	0	0	0	0	0	0	0	0	0	0	0	0	0	0	0	0	0	0	0	0	0	0	0	0	0	0	0	0	0	0
LOC154449	0	0	1	0	0	0	0	0	0	0	0	0	0	0	0	0	0	0	0	0	0	0	0	0	0	0	0	0	0	0	0	0	0	0	0	0	0	0	0	0	0	0	0	0	0	0	0	0	0
TUBGCP5	0	0	0	0	1	0	0	0	0	0	0	0	0	0	0	0	0	0	0	0	0	0	0	0	0	0	0	0	0	0	0	0	0	0	0	0	0	0	0	0	0	0	0	0	0	0	0	0	0
TRIM4	0	0	0	0	0	0	0	0	0	0	0	0	0	0	0	0	0	0	0	0	0	0	0	0	0	0	0	0	0	0	0	0	0	0	0	0	0	0	0	0	0	0	0	0	0	0	0	0	0
SPAG1	0	0	0	0	0	0	0	0	0	0	0	0	0	0	0	0	0	0	0	0	0	0	0	0	0	0	0	0	0	0	0	0	0	0	0	0	0	0	0	0	0	1	0	0	0	0	0	0	0
SNORA24	0	0	0	0	0	0	0	0	0	0	0	0	0	0	0	0	0	0	0	0	0	0	0	0	0	0	0	0	0	0	0	0	0	0	0	0	0	0	0	0	0	0	0	1	0	0	0	0	0
MIR2277	0	0	0	0	0	0	0	0	0	0	0	0	0	0	0	0	0	0	0	0	0	0	0	0	0	0	0	0	0	0	0	0	0	0	0	0	0	0	0	1	0	0	0	0	0	0	0	0	0
GOPC	0	0	0	0	0	0	0	0	0	0	0	0	0	0	0	0	0	0	0	0	0	0	0	0	0	0	0	0	0	0	0	0	0	0	0	0	0	0	0	0	0	0	0	0	0	0	0	0	0
GOLGA8B	0	0	0	0	0	0	0	0	0	0	0	0	0	0	0	0	0	0	0	0	0	0	0	0	0	0	0	0	0	0	0	0	0	0	0	0	0	0	0	0	0	0	0	0	0	0	0	0	0
GOLGA8A	0	0	0	0	0	0	0	0	0	0	0	0	0	0	0	0	0	0	0	0	0	0	0	0	0	0	0	0	0	0	0	0	0	0	0	0	0	0	0	0	0	0	0	0	0	0	0	0	0
HCG27	0	0	0	0	0	0	0	0	0	0	0	0	0	0	0	0	0	0	0	0	0	0	0	0	0	1	0	0	0	0	0	0	0	0	0	0	0	0	0	0	0	0	0	0	0	0	0	0	0
FAM174A	0	0	0	0	0	0	0	0	0	0	0	0	0	0	0	0	0	0	0	0	0	0	0	0	0	0	0	0	0	0	0	0	0	0	0	0	0	0	0	0	0	0	0	0	0	0	0	0	0
FAM172A	0	0	0	0	0	0	0	0	0	0	0	0	0	0	0	0	0	0	0	0	0	0	0	0	0	0	0	0	0	0	0	0	0	0	0	0	0	0	0	1	0	0	0	0	0	0	0	0	0
FAN1	0	0	0	0	0	0	0	0	0	0	0	0	0	0	0	0	0	0	0	0	0	0	0	0	0	0	0	0	0	0	0	0	0	0	0	0	0	0	0	0	0	0	0	0	0	0	0	0	0
MIR662	0	0	0	0	0	0	0	0	0	0	0	0	1	0	0	0	0	0	0	0	0	0	0	0	0	0	0	0	0	0	0	0	0	0	0	0	0	0	0	0	0	0	0	0	0	0	0	0	0
SNHG8	0	0	0	0	0	0	0	0	0	0	0	0	0	0	0	0	0	0	0	0	0	0	0	0	0	0	0	0	0	0	0	0	0	0	0	0	0	0	0	0	0	0	0	1	0	0	0	0	0
HOTTIP	0	0	0	0	0	0	0	0	0	0	0	0	0	0	0	0	0	0	0	0	0	0	0	0	0	0	0	0	0	0	0	0	0	0	0	1	0	0	0	0	0	0	0	0	0	0	0	0	0
SLC9B2	0	0	0	0	0	0	0	0	0	0	0	0	0	0	0	0	0	0	0	1	0	0	0	0	0	0	0	0	0	0	0	0	0	0	0	0	0	0	0	0	0	0	0	0	0	0	0	0	0
HUS1B	1	0	0	0	0	0	0	0	0	0	0	0	0	0	0	0	0	0	0	0	0	0	0	0	0	0	0	0	0	0	0	0	0	0	0	0	0	0	0	0	0	0	0	0	0	0	1	0	0
ISOC2	0	0	0	0	0	0	0	0	0	0	0	0	0	1	0	0	0	0	0	0	0	0	0	0	0	0	0	0	0	0	0	0	0	0	0	0	0	0	0	0	0	0	0	0	0	0	0	0	0
S100A6	0	0	0	0	0	0	0	0	0	0	0	0	0	0	0	0	0	0	0	0	0	0	0	0	0	0	0	0	0	0	0	0	0	0	0	0	0	0	0	0	0	0	0	0	0	0	0	0	0
LCLAT1	0	0	0	0	0	0	0	0	0	0	0	0	0	0	0	0	0	0	0	0	0	0	0	0	0	0	0	0	0	0	0	0	0	0	0	0	0	0	0	0	0	0	0	0	0	0	0	0	0
S100A5	0	0	0	0	0	0	0	0	0	0	0	0	0	0	0	0	0	0	0	0	0	0	0	0	0	0	0	0	0	0	0	0	0	0	0	0	0	0	0	0	0	0	0	0	0	0	0	0	0
RPUSD1	0	0	0	0	0	0	0	0	0	0	0	0	1	0	0	0	0	0	0	0	0	0	0	0	0	0	0	0	0	0	0	0	0	0	0	0	0	0	0	0	0	0	0	0	0	0	0	0	0
RAB26	0	0	0	0	0	0	0	0	0	0	0	0	0	0	0	0	0	0	0	0	0	0	0	0	0	0	0	0	0	0	0	0	0	0	0	0	0	0	0	0	0	0	0	0	0	0	0	0	0
LOC105371430	0	0	0	0	1	0	0	0	0	0	0	0	0	0	0	0	0	0	0	0	0	0	0	0	0	0	0	0	0	0	0	0	0	0	0	0	0	0	0	0	0	0	0	0	0	0	0	0	0
PUS7L	0	0	0	0	0	0	0	0	0	0	0	0	0	0	0	0	0	0	0	0	0	0	0	0	0	0	0	0	0	0	0	0	0	0	0	0	0	0	0	1	0	0	0	0	0	0	0	0	0
PRSS42P	0	0	0	0	0	0	0	0	0	0	0	0	0	0	0	0	0	0	0	0	0	0	0	0	0	0	0	0	0	0	0	0	0	0	0	0	0	0	0	0	0	0	0	0	0	0	0	0	0
IRAK4	0	0	0	0	0	0	0	0	0	0	0	0	0	0	0	0	0	0	0	0	0	0	0	0	0	0	0	0	0	0	0	0	0	0	0	0	0	0	0	1	0	0	0	0	0	0	0	0	0
ST6GAL2	0	1	0	0	0	0	0	0	0	0	0	0	0	0	0	0	0	1	0	0	0	0	0	0	0	0	0	0	0	0	0	0	0	0	0	0	0	0	0	0	0	0	0	0	0	0	0	0	0
TRMT12	0	0	0	0	0	0	0	0	0	0	0	0	0	0	0	0	0	1	0	0	0	0	0	0	0	0	0	0	0	0	0	0	0	0	0	0	0	0	0	0	0	0	0	0	0	0	0	0	0
ZNF681	0	0	0	0	0	0	0	0	0	0	0	0	0	0	0	0	0	0	0	0	0	0	0	0	0	0	0	0	0	0	0	0	0	0	0	0	0	0	0	0	0	0	0	0	0	0	0	0	0
TXNRD2	0	0	0	0	1	0	0	0	0	0	0	0	0	0	0	0	0	0	0	0	0	0	0	0	0	0	0	0	0	0	0	0	0	0	0	0	0	0	0	0	0	0	0	0	0	0	0	0	0
CALCB	0	0	0	0	0	0	0	0	1	0	0	0	0	0	0	0	0	0	0	0	0	0	0	0	0	0	0	0	0	0	0	0	0	0	0	0	0	0	0	0	0	0	0	0	0	0	0	0	0
ZNF562	0	0	0	0	0	0	0	0	0	0	0	0	0	0	0	0	0	0	0	1	0	0	0	0	0	0	0	0	0	0	0	1	0	0	0	0	0	0	0	0	0	0	0	0	0	0	0	0	0
CFAP161	0	0	0	0	0	0	0	0	0	0	0	0	0	0	0	0	0	0	0	0	0	0	0	1	0	0	0	1	0	0	0	0	0	0	0	0	0	0	0	0	0	0	0	0	0	0	0	0	0
DIXDC1	0	0	0	0	0	0	0	0	0	0	0	0	0	0	0	0	0	0	0	0	0	0	0	0	0	0	0	0	0	0	0	0	0	0	0	0	0	0	0	0	0	0	0	0	0	0	0	1	0
BOLL	0	0	0	0	0	0	0	0	0	0	0	0	1	0	0	0	0	0	0	0	0	0	0	0	0	0	0	0	0	0	0	0	0	0	0	0	0	0	0	0	0	0	0	0	0	0	0	0	0
UBE2U	0	0	0	0	0	0	0	0	0	1	0	0	0	0	0	0	0	0	0	0	0	0	0	0	0	0	0	0	0	0	0	0	0	1	0	0	0	0	0	0	0	0	0	0	0	0	0	0	0
EXOC2	1	0	0	0	0	0	0	0	0	0	0	0	0	0	0	0	0	0	0	0	0	0	0	0	0	0	0	0	0	0	0	0	0	0	0	0	0	0	0	0	0	0	0	0	0	0	1	0	0
EVX1-AS	0	0	0	0	0	0	0	0	0	0	0	0	0	0	0	0	0	0	0	0	0	0	0	0	0	0	0	0	0	0	0	0	0	0	0	1	0	0	0	0	0	0	0	0	0	0	0	0	0
EGFLAM	0	0	0	0	0	0	0	0	0	0	0	0	0	0	0	0	0	0	0	0	0	0	0	0	0	0	0	0	0	0	0	0	0	0	0	0	0	0	0	0	0	0	0	0	0	0	0	0	0
ERICH3	0	0	0	0	0	0	0	0	0	0	0	0	0	0	0	0	0	0	0	0	0	0	0	0	0	0	0	0	0	0	0	0	0	0	0	0	0	0	0	0	0	0	0	0	0	0	0	0	0
CD8B2	0	1	0	0	0	0	0	0	0	0	0	0	0	0	0	0	0	1	0	0	0	0	0	0	0	0	0	0	0	0	0	0	0	0	0	0	0	0	0	0	0	0	0	0	0	0	0	0	0
AKAP12	0	0	0	0	0	0	0	0	0	0	0	0	0	0	0	0	0	0	0	0	0	0	0	0	0	0	0	0	0	0	0	0	0	0	0	0	0	0	0	0	0	0	0	1	0	0	0	0	0
ZMAT2	0	0	0	0	0	0	0	0	0	0	0	0	0	0	0	0	0	0	0	0	0	0	0	0	0	0	0	0	0	0	0	0	0	0	0	0	0	0	0	0	0	0	0	0	0	0	0	0	0
RAD54B	0	0	0	0	0	0	0	0	1	0	0	0	0	0	0	0	0	0	0	0	0	0	0	0	0	0	0	0	0	0	0	0	0	0	0	0	0	0	0	0	0	0	0	0	0	0	0	0	0
RAB3GAP2	0	0	0	0	0	0	0	0	0	0	0	0	0	0	0	0	0	0	0	0	0	0	0	0	0	0	0	0	0	0	0	0	0	0	0	0	0	0	0	0	0	0	0	0	0	0	0	0	0
RWDD2B	0	0	0	0	0	0	0	0	0	0	0	0	0	0	0	0	0	0	0	0	0	0	0	0	0	0	0	0	0	0	0	0	0	0	0	0	0	0	0	0	0	0	0	0	0	0	0	0	0
RAB43	0	0	0	1	0	0	0	0	0	0	0	0	0	0	0	0	0	0	0	0	0	0	0	0	0	0	0	0	0	0	0	0	0	0	0	0	0	0	0	0	0	0	0	0	0	0	0	0	0
RALGAPA2	0	0	0	0	0	0	0	0	0	0	0	0	0	0	0	0	0	0	0	0	0	0	0	0	0	0	0	0	0	0	0	0	0	0	0	0	0	0	0	0	0	0	0	0	0	0	0	0	0
RAET1L	0	0	0	0	0	0	0	0	0	0	0	0	0	0	0	0	0	0	0	0	0	0	0	0	0	0	0	0	0	0	0	0	0	0	0	0	0	0	0	0	0	0	0	0	0	0	0	0	0
ZNF311	0	0	0	0	0	0	0	0	0	0	0	0	0	0	0	0	0	0	0	0	0	0	0	0	0	0	0	0	0	0	0	0	0	0	1	0	0	0	0	0	0	0	0	0	0	0	0	0	0
RASSF6	0	0	0	0	0	0	0	0	0	0	0	0	0	0	0	0	0	0	0	0	0	0	0	0	0	0	0	0	0	0	0	0	0	0	0	0	0	0	0	0	0	0	0	0	0	0	0	0	0
RBM44	0	0	0	0	0	0	0	0	0	0	0	0	0	0	0	0	0	0	0	0	0	0	0	0	0	0	0	0	0	0	0	0	0	0	0	0	0	0	0	0	0	0	0	0	0	0	0	0	0
RCC1	0	0	0	0	0	0	0	0	0	0	0	0	0	0	0	0	0	0	0	0	0	0	0	0	0	0	0	1	0	0	0	0	0	0	0	0	0	0	0	0	0	0	0	0	0	0	0	0	0
ZNF57	0	1	0	0	0	0	0	0	0	0	0	0	0	0	0	0	0	0	0	0	0	0	0	0	0	0	0	0	0	0	0	0	0	0	0	0	0	0	0	0	0	0	0	0	0	0	0	0	0
ZNF426	0	0	0	0	0	0	0	0	0	0	0	0	0	0	0	0	0	0	0	0	0	0	0	0	0	0	0	0	0	0	0	0	0	0	0	0	0	1	0	0	0	0	0	0	0	0	0	0	0
RPP30	0	0	0	0	0	0	0	0	0	0	0	0	0	0	0	0	0	0	0	0	0	0	0	0	0	0	0	0	0	0	0	1	0	0	0	0	0	0	0	0	0	0	0	0	0	0	0	0	0
TRIM41	0	0	0	0	0	0	0	0	0	0	1	0	0	0	0	0	0	0	0	0	0	0	0	0	0	0	0	0	0	0	0	0	0	0	0	0	0	0	0	0	0	0	0	0	0	0	0	0	0
ZNF649	0	0	0	0	0	0	0	0	0	0	0	0	0	0	0	0	0	0	0	0	0	0	0	0	0	0	0	0	0	0	0	0	0	0	0	0	0	0	0	0	0	0	0	0	0	0	0	0	0
ZNF577	0	0	0	0	0	0	0	0	0	0	0	0	0	0	0	0	0	0	0	0	0	0	0	0	0	0	0	0	0	0	0	0	0	0	0	0	0	0	0	0	0	0	0	0	0	0	0	0	0
OTUD6B-AS1	0	0	0	1	0	0	0	0	0	0	0	0	0	0	0	0	0	0	0	0	0	0	0	0	0	0	0	0	0	0	0	0	0	0	0	0	0	0	0	0	0	0	0	0	0	0	0	0	0
NIPA1	0	0	0	0	1	0	0	0	0	0	0	0	0	0	0	0	0	0	0	0	0	0	0	0	0	0	0	0	0	0	0	0	0	0	0	0	0	0	0	0	0	0	0	0	0	0	0	0	0
NKILA	0	0	0	0	0	0	0	0	0	0	0	0	0	0	0	0	0	0	0	0	0	0	0	0	0	0	0	0	0	0	0	0	0	0	0	0	0	0	0	0	0	0	0	0	0	0	0	0	0
ZNF713	0	0	0	0	0	0	0	0	0	0	0	0	0	0	0	0	0	0	0	0	0	0	0	0	0	0	0	0	0	0	0	0	0	0	0	0	0	0	0	0	0	0	0	0	0	0	0	0	0
NPAT	0	0	0	0	0	0	0	0	1	0	0	0	0	0	0	0	0	0	0	0	0	0	0	0	0	0	0	0	0	0	0	0	0	0	0	0	0	0	0	0	0	0	0	0	0	0	0	0	0
ORC5	0	0	0	0	0	0	0	0	0	0	0	0	0	0	0	0	0	0	0	0	0	0	0	0	0	0	0	0	0	0	0	0	0	0	0	0	0	0	0	0	0	0	0	0	0	0	0	0	0
OTUD6B	0	0	0	1	0	0	0	0	0	0	0	0	0	0	0	0	0	0	0	0	0	0	0	0	0	0	0	0	0	0	0	0	0	0	0	0	0	0	0	0	0	0	0	0	0	0	0	0	0
PARK7	0	0	0	0	0	0	0	0	0	0	0	0	0	0	0	0	0	0	0	0	0	0	0	0	0	0	0	0	0	0	0	0	0	0	0	0	0	0	0	0	0	0	0	1	0	0	0	0	0
ZNF586	0	0	0	0	0	0	0	0	0	0	0	0	0	0	0	0	0	0	0	0	0	0	0	0	0	0	0	0	0	0	0	0	0	0	0	0	0	0	0	0	0	0	0	0	0	0	0	0	0
PDPK1	0	0	0	0	0	0	0	0	0	0	0	0	0	0	0	0	0	0	0	0	0	0	0	0	0	0	0	0	0	0	0	0	0	0	0	0	0	0	0	0	0	0	0	0	0	0	0	0	0
PLIN5	0	0	0	0	0	0	0	0	0	0	0	0	0	0	0	0	0	0	0	0	0	0	0	0	0	0	0	0	0	0	0	0	0	0	0	0	0	0	0	0	0	0	0	0	0	0	0	0	0
PNPO	0	0	0	0	0	0	0	0	0	0	0	0	0	0	0	0	0	0	0	0	0	0	0	0	0	0	0	0	0	0	0	0	0	0	0	0	0	0	0	0	0	0	0	0	0	0	0	0	0
PRDM8	0	0	0	0	0	0	0	0	0	0	0	0	0	0	0	0	0	0	0	0	0	0	0	0	0	0	0	0	0	0	0	0	0	0	0	0	0	0	0	0	0	0	0	0	0	0	0	0	0
ZNF649-AS1	0	0	0	0	0	0	0	0	0	0	0	0	0	0	0	0	0	0	0	0	0	0	0	0	0	0	0	0	0	0	0	0	0	0	0	0	0	0	0	0	0	0	0	0	0	0	0	0	0
PSMG3-AS1	0	0	0	0	0	0	0	0	0	0	0	0	0	0	0	0	0	0	0	0	0	0	0	0	0	0	0	0	0	0	0	0	0	0	0	0	0	0	0	0	0	0	0	0	0	0	0	0	0
ZDHHC14	0	0	0	0	0	0	0	0	0	0	0	0	0	0	0	0	0	0	0	0	0	0	0	0	0	0	0	0	0	0	0	0	0	0	0	0	0	0	0	0	0	0	0	0	0	0	0	0	0
SERF2-C15ORF63	0	0	0	0	0	0	0	0	0	0	0	0	0	0	0	0	0	0	0	0	0	0	0	0	0	0	0	0	0	0	0	0	0	0	0	0	0	0	0	0	0	0	0	0	0	0	0	0	0
ZCCHC9	0	0	0	0	0	0	0	0	0	0	0	0	0	0	0	0	0	0	0	0	0	0	0	0	0	0	0	0	0	0	0	0	0	0	0	0	0	0	0	0	0	0	0	0	0	0	0	0	0
SCART1	0	0	0	0	0	0	0	0	0	0	0	0	0	0	0	0	0	0	0	0	0	0	0	0	0	0	0	0	0	0	0	0	0	0	0	0	0	0	0	0	0	0	0	0	0	0	0	0	0
SPAG8	0	0	0	0	0	0	0	0	0	0	0	0	0	0	0	0	0	0	0	0	0	0	0	0	0	0	0	0	0	0	0	0	0	0	0	0	0	0	0	0	0	0	0	0	0	0	0	0	0
SPRYD7	0	0	0	0	0	0	0	0	0	0	0	0	0	0	0	0	0	0	0	0	0	0	0	0	0	0	0	0	0	0	0	0	0	0	0	0	0	0	0	0	0	0	0	0	0	0	0	0	0
NEIL3	0	0	0	0	0	0	0	0	0	0	0	0	0	0	0	0	0	0	0	0	0	0	0	0	0	0	0	0	0	0	0	0	0	0	0	0	0	0	0	0	0	0	0	0	0	1	0	0	0
SUCLG2	0	0	0	0	0	0	0	0	0	0	0	0	0	0	0	0	0	0	0	0	0	0	0	0	0	0	0	0	0	0	0	0	0	0	0	0	0	0	0	0	0	0	0	0	0	0	0	0	0
SUCLG2-AS1	0	0	0	0	0	0	0	0	0	0	0	0	0	0	0	0	0	0	0	0	0	0	0	0	0	0	0	0	0	0	0	0	0	0	0	0	0	0	0	0	0	0	0	0	0	0	0	0	0
TTC22	0	0	0	0	0	0	0	0	0	0	0	0	0	0	0	0	0	0	0	0	0	0	0	0	0	0	0	0	0	1	0	0	0	0	0	0	0	0	0	0	0	0	0	0	0	0	0	0	0
TSTD1	0	0	0	0	0	0	0	0	0	0	0	0	0	0	0	0	0	0	0	0	0	0	0	0	0	0	0	1	0	0	0	0	0	0	0	0	0	0	0	0	0	0	0	0	0	0	0	0	0
SYCP2L	0	0	0	0	0	0	0	0	0	0	0	0	0	0	0	0	0	0	0	0	0	0	0	0	0	0	0	0	0	0	0	0	0	0	0	0	0	0	0	0	0	0	0	0	0	0	0	0	0
TACR3	0	0	0	0	0	0	0	0	0	0	0	0	0	0	0	0	0	0	0	1	0	0	0	0	0	0	0	0	0	0	0	0	0	0	0	0	0	0	0	0	0	0	0	0	0	0	0	0	0
TDRD1	0	0	0	0	0	0	0	0	0	0	0	0	0	0	0	0	0	0	0	0	0	0	0	0	0	0	0	0	0	0	0	0	0	0	0	0	0	0	0	0	0	0	0	0	0	0	0	0	0
TESK2	0	0	0	0	0	0	0	0	0	0	0	0	0	0	0	0	0	0	0	0	0	0	0	0	0	0	0	0	0	0	0	0	0	0	0	0	0	0	1	0	0	0	0	0	0	0	0	0	0
TMEM161B-AS1	0	0	0	0	0	0	0	0	0	0	0	0	0	0	0	0	0	0	0	0	0	0	0	0	0	0	0	0	0	1	0	0	0	0	0	0	0	0	0	0	0	0	0	0	0	0	0	0	0
TNFRSF9	0	0	0	0	0	0	0	0	0	0	0	0	0	0	0	0	0	0	0	0	0	0	0	0	0	0	0	0	0	0	0	0	0	0	0	0	0	0	0	0	0	0	0	1	0	0	0	0	0
TNXB	0	0	0	0	0	0	0	0	0	0	0	0	0	0	0	0	0	0	0	0	0	0	0	0	0	0	0	0	0	0	0	0	0	0	0	0	0	0	0	0	0	0	0	0	0	0	0	0	0
TRMT10C	0	0	0	0	0	0	0	0	0	0	0	0	0	0	0	0	0	0	0	0	0	0	0	0	0	0	0	0	0	0	0	0	0	0	0	0	0	0	0	0	0	0	0	0	0	0	0	0	0
TRAM1L1	0	0	0	0	0	0	0	0	0	0	0	0	0	0	0	0	0	0	0	0	0	0	0	0	0	0	0	0	0	0	0	0	0	0	0	0	0	0	0	0	0	0	0	0	0	0	0	0	0
TRIM31	0	0	0	0	0	0	0	0	0	0	0	0	0	0	0	0	0	0	0	0	0	0	0	0	0	0	0	0	0	0	0	0	0	0	0	0	0	0	0	0	0	0	0	0	0	0	0	0	0
SP2-AS1	0	0	0	0	0	0	0	0	0	0	0	0	0	0	0	0	0	0	0	0	0	0	0	0	0	0	0	0	0	0	0	0	0	0	0	0	0	0	0	0	0	0	0	0	0	0	0	0	0
SNU13	0	0	0	0	0	0	0	0	0	0	0	0	0	0	0	0	0	0	0	0	0	0	0	0	0	0	0	0	1	0	0	0	0	0	0	0	0	0	0	0	0	0	0	0	0	0	0	0	0
TTC23	0	0	0	0	0	0	0	0	1	0	0	0	0	0	0	0	0	0	0	0	0	0	0	0	0	0	0	0	0	0	0	0	0	0	0	0	0	0	0	0	0	0	0	0	0	0	0	0	0
WDR86	0	0	0	0	0	0	0	0	0	0	0	0	0	0	0	0	0	0	0	0	0	0	0	0	0	0	0	0	0	0	0	0	0	0	0	0	0	0	0	0	1	0	0	0	0	0	0	0	0
SELENOP	0	0	0	0	0	0	0	0	0	0	0	0	0	0	0	0	0	0	0	1	0	0	0	0	0	0	0	0	0	0	0	0	0	0	0	0	0	0	0	0	0	0	0	0	0	0	0	0	0
SEPTIN9	0	0	0	0	0	0	0	0	0	0	0	0	0	0	0	0	0	0	0	0	0	0	0	0	0	0	0	0	0	0	0	0	0	0	0	0	0	0	0	0	0	0	0	0	0	0	0	0	0
WNK4	0	0	0	0	0	0	0	0	0	0	0	0	0	0	0	0	0	0	0	0	0	0	0	0	0	0	0	0	0	0	0	0	0	0	0	0	0	0	0	0	0	0	0	0	0	0	0	0	0
WFIKKN2	0	0	0	0	0	0	0	0	0	0	0	0	0	0	0	0	0	0	0	0	0	0	1	0	0	0	0	0	0	0	0	0	0	0	0	0	0	0	0	0	0	0	0	0	0	0	0	0	0
SGCE	0	0	0	0	0	0	0	0	0	0	0	0	0	0	0	0	0	0	0	0	0	0	0	0	0	0	0	0	0	0	0	0	0	0	0	1	0	0	0	0	0	0	0	0	0	0	0	0	0
SLC25A38	0	0	0	0	0	0	0	0	0	0	0	0	0	0	0	0	0	0	0	0	0	0	0	0	0	0	0	0	0	0	0	0	0	0	0	0	0	0	0	0	0	0	0	0	0	0	0	0	0
SLC6A5	0	0	0	0	0	0	0	0	0	0	0	0	0	0	0	0	0	0	0	0	0	0	0	0	0	0	0	0	0	0	0	0	0	0	0	0	0	0	0	0	0	0	0	0	0	0	0	0	0
SLC9B1	0	0	0	0	0	0	0	0	0	0	0	0	0	0	0	0	0	0	0	0	0	0	0	0	0	0	0	0	0	0	0	0	0	0	0	0	0	0	0	0	0	0	0	0	0	0	0	0	0
UBE2C	0	0	0	0	0	0	0	0	0	0	1	0	0	0	0	0	0	0	0	0	0	0	0	0	0	0	0	0	0	0	0	0	0	0	0	0	0	0	0	0	0	0	0	0	0	0	0	0	0
VWA5B2	0	0	0	0	0	0	0	0	0	0	0	0	0	0	0	0	0	0	0	0	0	0	0	0	0	0	0	0	0	0	0	0	0	0	0	0	0	0	0	0	0	0	0	0	0	0	0	0	0
SLCO4C1	0	0	0	0	0	0	0	0	0	0	0	0	0	0	0	0	0	0	0	0	0	0	0	0	0	0	0	0	0	0	0	0	0	0	0	0	0	0	0	0	0	0	0	0	0	0	0	0	0
USF1	0	0	0	0	0	0	0	0	0	0	0	0	0	0	0	0	0	0	0	0	0	0	0	0	0	0	0	1	0	0	0	0	0	0	0	0	0	0	0	0	0	0	0	0	0	0	0	0	0
UCN3	0	0	0	0	0	0	0	0	0	0	0	0	0	0	0	0	0	0	0	0	0	0	0	0	0	0	0	0	0	0	1	0	0	0	0	0	0	0	0	0	0	0	0	0	0	0	0	0	0
SLFN12L	0	0	0	0	0	0	0	0	0	0	0	0	0	0	0	0	0	0	0	0	0	0	0	0	0	0	0	0	0	0	0	0	0	0	0	0	0	0	0	0	0	0	0	0	0	0	0	0	0
SLMO2-ATP5E	0	0	0	0	0	0	0	0	0	0	0	0	0	0	0	0	0	0	0	0	0	0	0	0	0	0	0	0	0	0	0	0	0	0	0	0	0	0	0	0	0	0	0	0	0	0	0	0	0
SNHG3	0	0	0	0	0	0	0	0	0	0	0	0	0	0	0	0	0	0	0	0	0	0	0	0	0	0	0	1	0	0	0	0	0	0	0	0	0	0	0	0	0	0	0	0	0	0	0	0	0
A1BG	0	0	0	0	0	0	0	0	0	0	0	0	0	0	0	0	0	0	0	0	0	0	0	0	0	0	0	0	0	0	0	0	0	0	0	0	0	0	0	0	0	0	0	0	0	0	0	0	0
LOC284798	0	0	0	0	0	0	0	0	0	0	0	0	0	0	0	0	0	0	0	0	0	0	0	0	0	0	0	0	0	0	0	0	0	0	0	0	0	0	0	0	0	0	0	0	0	0	0	0	0
NAALAD2	0	0	0	0	0	0	0	0	0	0	0	0	0	0	0	0	0	0	0	0	0	0	0	0	0	0	0	0	0	0	0	0	0	0	0	0	0	0	0	0	0	0	0	0	0	0	0	0	0
FAM20C	0	0	0	0	0	0	0	0	0	0	0	0	1	0	0	0	0	0	0	0	0	0	0	0	0	0	0	0	0	0	0	0	0	0	0	0	0	0	0	0	0	0	0	0	0	0	0	0	0
DAW1	0	0	0	0	1	0	0	0	0	0	0	0	0	0	0	0	0	0	0	0	0	0	0	0	0	0	0	0	0	0	0	0	0	0	0	0	0	0	0	0	0	0	0	0	0	0	0	0	0
DDX56	0	0	0	0	0	0	0	0	0	0	0	0	0	0	0	0	0	1	0	0	0	0	0	0	0	0	0	0	0	0	0	0	0	0	0	0	0	0	0	0	0	0	0	0	0	0	0	0	0
DNAH17	0	0	0	0	0	0	0	0	0	0	0	0	0	0	0	0	0	0	0	0	0	0	0	0	0	0	0	0	0	0	0	0	0	0	0	0	0	0	0	0	0	0	0	0	0	0	0	0	0
DPH1	0	0	0	0	0	0	0	0	0	0	0	0	0	0	0	0	0	0	0	0	0	0	0	0	0	1	0	0	0	0	0	0	0	0	0	0	0	0	0	0	0	0	0	0	0	0	0	0	0
DUSP19	0	0	0	0	0	0	0	0	0	0	0	1	0	0	0	0	0	0	0	0	0	0	0	0	0	0	0	0	0	0	0	0	0	0	0	0	0	0	0	0	0	0	0	0	0	0	0	0	0
ELF1	0	0	0	0	0	0	0	0	0	0	0	0	0	0	0	0	0	0	0	0	0	0	0	0	0	0	0	0	0	0	0	0	0	0	0	0	0	1	0	0	0	0	0	0	0	0	0	0	0
ELOA2	0	0	0	0	0	0	0	0	0	0	0	0	0	0	0	0	0	0	0	0	0	0	0	0	0	0	0	0	0	0	0	0	0	0	0	0	0	0	0	0	0	0	0	0	0	0	0	0	0
EVX2	0	0	0	0	0	0	0	0	0	0	0	0	0	0	0	0	0	0	0	0	0	0	0	0	0	0	0	0	0	0	0	0	0	0	0	0	0	0	0	0	0	0	0	0	0	0	0	0	0
EXOSC6	0	0	0	0	0	0	0	0	0	0	0	0	0	0	0	1	0	0	0	0	0	0	0	0	0	0	0	0	0	0	0	0	0	0	0	0	0	0	0	0	0	0	0	0	0	0	0	0	0
FAM124B	0	0	0	0	0	0	0	0	1	0	0	0	0	0	0	0	0	0	0	0	0	0	0	0	0	0	0	0	0	0	0	0	0	0	0	0	0	0	0	0	0	0	0	0	0	0	0	0	0
FAM50B	0	0	0	0	0	0	0	0	0	0	0	0	0	0	0	0	0	0	0	0	0	0	0	0	0	0	0	0	0	0	0	0	0	0	0	0	0	0	0	0	0	0	0	0	0	0	0	0	1
GTF2I	0	0	0	0	0	0	0	0	0	0	0	0	0	0	0	0	0	0	0	0	0	0	0	0	0	0	0	0	0	0	0	0	0	0	0	0	0	0	0	0	0	0	0	0	0	0	0	0	0
FBXO47	0	0	0	0	0	0	0	0	1	0	0	0	0	0	0	0	0	0	0	0	0	0	0	0	0	0	0	0	0	0	0	0	0	0	0	0	0	0	0	0	0	0	0	0	0	0	0	0	0
FDFT1	0	0	0	0	0	0	0	0	0	0	0	0	0	0	0	1	0	0	0	0	0	0	0	0	0	0	0	0	0	0	0	0	0	0	0	0	0	0	0	0	0	0	0	0	0	0	0	0	0
FKBP11	0	0	0	0	0	0	0	0	0	0	0	0	0	0	0	0	0	0	0	0	0	0	0	0	0	0	0	0	0	0	0	0	0	0	0	0	0	0	0	0	0	0	0	0	0	0	0	0	0
FLJ32255	0	0	0	0	0	0	0	0	0	0	0	0	0	0	0	0	0	0	0	1	0	0	0	0	0	0	0	0	0	0	0	0	0	0	0	0	0	0	0	0	0	0	0	0	0	0	0	0	0
GCFC2	0	0	0	0	0	0	0	0	0	0	0	0	0	0	0	0	0	0	0	0	0	0	0	0	0	0	0	0	0	0	0	0	0	0	0	0	0	0	0	0	0	0	0	0	0	0	0	0	0
GCM2	0	0	0	0	0	0	0	0	0	0	0	0	0	0	0	0	0	0	0	0	0	0	0	0	0	0	0	0	0	0	0	0	0	0	0	0	0	0	0	0	0	0	0	0	0	0	0	0	0
GFM1	0	0	0	0	0	0	1	0	0	0	0	0	0	0	0	0	0	0	0	0	0	0	0	0	0	0	0	0	0	0	0	0	0	0	0	0	0	0	0	0	0	0	0	0	0	0	0	0	0
GPR37L1	1	0	0	0	0	0	0	0	0	0	0	0	0	0	0	0	0	0	0	0	0	0	0	0	0	0	0	0	0	0	0	0	0	0	0	0	0	0	0	0	0	0	0	0	0	0	0	0	0
GPR75	0	0	0	0	0	0	0	0	0	0	0	0	0	0	0	0	0	0	0	0	0	0	0	0	0	0	0	0	0	0	0	0	0	0	0	0	0	0	0	0	0	0	0	0	0	0	0	0	0
GPR75-ASB3	0	0	0	0	0	0	0	0	0	0	0	0	0	0	0	0	0	0	0	0	0	0	0	0	0	0	0	0	0	0	0	0	0	0	0	0	0	0	0	0	0	0	0	0	0	0	0	0	0
CYTL1	0	0	0	0	0	0	0	0	0	0	0	0	0	0	0	0	0	0	0	0	0	0	0	0	0	0	0	0	0	0	0	0	0	0	0	0	0	0	0	0	0	0	0	0	0	0	0	0	0
CYP2E1	0	0	0	0	0	0	0	0	0	0	0	0	0	0	0	0	0	0	0	0	0	0	0	0	0	0	0	0	0	0	0	0	0	0	0	0	0	0	0	0	0	0	0	0	0	0	0	0	0
CUL3	0	0	0	0	0	0	0	0	1	0	0	0	0	0	0	0	0	0	0	0	0	0	0	0	0	0	0	0	0	0	0	0	0	0	0	0	0	0	0	0	0	0	0	0	0	0	0	0	0
CTHRC1	0	0	0	0	0	0	0	0	0	0	0	0	0	0	0	0	0	0	0	0	0	0	0	0	0	0	0	0	0	1	0	0	0	0	0	0	0	0	0	0	0	0	0	0	0	0	0	0	0
ALKBH3	0	0	0	0	0	0	0	0	0	0	0	0	0	0	0	0	0	0	0	0	0	0	0	0	0	0	0	0	0	0	0	0	0	0	0	0	0	1	0	0	0	0	0	0	0	0	0	0	0
APOBEC1	0	0	0	0	0	0	0	0	0	0	0	0	0	0	0	0	0	0	0	0	0	0	0	0	0	0	0	0	0	0	0	0	0	0	0	0	0	0	0	0	0	0	0	0	0	0	0	0	0
ATP5MC3	0	0	0	0	0	0	0	0	0	0	0	0	0	0	0	0	0	0	0	0	0	0	0	0	0	0	0	0	0	0	0	0	0	0	0	1	0	0	0	0	0	0	0	0	0	0	0	0	0
C11orf87	0	0	0	0	0	0	0	0	0	0	0	0	0	0	0	0	0	0	0	0	0	0	0	0	0	0	0	0	0	0	0	0	0	0	0	0	0	0	0	0	0	0	0	0	0	0	0	0	0
C2orf74	0	0	0	0	0	0	0	0	0	0	0	0	0	0	0	0	0	0	0	0	0	0	0	0	0	0	0	0	0	0	0	0	0	0	0	0	0	0	0	0	0	0	0	0	0	0	0	0	0
CABYR	0	0	0	0	0	0	0	0	0	0	0	0	0	0	0	0	0	0	0	0	0	0	0	0	0	0	0	0	0	0	0	0	0	0	0	0	0	0	0	0	0	0	0	0	0	0	0	0	0
CALHM1	0	0	0	0	0	0	0	0	0	0	0	0	0	0	0	0	0	0	0	0	0	0	0	0	0	0	0	0	0	0	0	0	0	0	0	0	0	0	0	0	0	0	0	0	0	0	0	0	0
CALHM2	0	0	0	0	0	0	0	0	0	0	0	0	0	0	0	0	0	0	0	0	0	0	0	0	0	0	0	0	0	0	0	0	0	0	0	0	0	0	0	0	0	0	0	0	0	0	0	0	0
CCDC163	0	0	0	0	0	0	0	0	0	0	0	0	0	0	0	0	0	0	0	0	0	0	0	0	0	0	0	0	0	0	0	0	0	0	0	0	0	0	1	0	0	0	0	0	0	0	0	0	0
CCDC169	0	0	0	0	0	0	0	0	0	0	0	0	0	0	0	0	0	0	0	0	0	0	0	0	0	0	0	0	0	0	0	0	0	0	0	0	0	0	0	0	0	0	0	0	0	0	0	0	0
CCDC169-SOHLH2	0	0	0	0	0	0	0	0	0	0	0	0	0	0	0	0	0	0	0	0	0	0	0	0	0	0	0	0	0	0	0	0	0	0	0	0	0	0	0	0	0	0	0	0	0	0	0	0	0
CD163	0	0	0	0	0	0	0	0	0	0	0	0	0	0	0	0	0	0	0	0	0	0	0	0	0	0	0	0	0	0	0	0	0	0	0	0	0	0	0	0	0	0	0	0	0	0	0	0	0
CDC42SE1	0	1	0	0	0	0	0	0	0	0	0	0	0	0	0	0	0	0	0	0	0	0	0	0	0	0	0	0	0	0	0	0	0	0	0	0	0	0	0	0	0	0	0	0	0	0	0	0	0
CHMP4C	0	0	0	0	0	0	0	0	0	0	0	0	0	0	0	0	0	0	0	0	0	0	0	0	0	0	0	0	0	0	0	0	0	0	0	0	0	0	0	0	0	0	0	0	0	0	0	0	0
CKLF-CMTM1	0	0	0	0	0	0	0	0	0	0	0	0	0	0	0	0	0	0	0	0	0	0	0	0	0	0	0	0	0	0	0	0	0	0	0	0	0	0	0	0	0	0	0	0	0	0	0	0	0
CKMT2-AS1	0	0	0	0	0	0	0	0	0	0	0	0	0	0	0	0	0	0	0	0	0	0	0	0	0	0	0	0	0	0	0	0	0	0	0	0	0	0	0	0	0	0	0	0	0	0	0	0	0
CMTM1	0	0	0	0	0	0	0	0	0	0	0	0	0	0	0	0	0	0	0	0	0	0	0	0	0	0	0	0	0	0	0	0	0	0	0	0	0	0	0	0	0	0	0	0	0	0	0	0	0
CMTM2	0	0	0	0	0	0	0	0	0	0	0	0	0	0	0	0	0	0	0	0	0	0	0	0	0	0	0	0	0	0	0	0	0	0	0	0	0	0	0	0	0	0	0	0	0	0	0	0	0
COMT	0	0	0	0	0	0	0	0	0	0	0	0	0	0	0	0	0	0	0	0	0	0	0	0	0	0	0	0	0	0	0	0	0	0	0	0	0	0	0	0	0	0	0	0	0	0	0	0	0
COPS9	0	0	0	0	0	0	0	0	0	0	0	0	0	0	0	0	0	0	0	0	0	0	0	0	0	0	0	0	0	0	0	0	0	0	0	0	0	0	0	0	0	0	0	0	0	0	0	0	0
CRACR2A	0	0	0	0	0	0	0	0	0	0	0	0	0	0	0	0	0	0	0	1	0	0	0	0	0	0	0	0	0	0	0	0	0	0	0	0	0	0	0	0	0	0	0	0	0	0	0	0	0
GSDMD	0	0	0	0	1	0	0	0	0	0	0	0	0	0	0	0	0	0	0	0	0	0	0	0	0	0	0	0	0	0	0	0	0	0	0	0	0	0	0	0	0	0	0	0	0	0	0	0	0
GTF2IRD1	0	0	0	0	0	0	0	0	0	0	0	0	0	0	0	0	0	0	0	0	0	0	0	0	0	0	0	0	0	0	0	0	0	0	0	0	0	0	0	0	0	0	0	0	0	0	0	0	0
MYL3	0	0	0	0	0	0	0	0	0	0	0	0	0	0	0	0	0	0	0	0	0	0	0	0	0	0	0	0	0	0	0	0	0	0	0	0	0	0	0	0	0	0	0	0	0	0	0	0	0
LOC441179	0	0	0	0	0	0	0	0	1	0	0	0	0	0	0	0	0	0	0	0	0	0	0	0	0	0	0	0	0	0	0	0	0	0	0	0	0	0	0	0	0	0	0	0	0	0	0	0	0
LINC02610	0	0	0	0	0	0	0	0	0	0	0	0	0	0	0	0	0	0	0	0	0	0	0	0	0	0	0	0	0	0	0	0	0	0	0	0	0	0	0	0	0	0	0	0	0	0	0	0	0
LLPH	0	0	0	0	0	0	0	0	0	0	0	0	0	0	0	0	0	0	0	0	0	1	0	0	0	0	0	0	0	0	0	0	0	0	0	0	0	0	0	0	0	0	0	0	0	0	0	0	0
LLPH-DT	0	0	0	0	0	0	0	0	0	0	0	0	0	0	0	0	0	0	0	0	0	1	0	0	0	0	0	0	0	0	0	0	0	0	0	0	0	0	0	0	0	0	0	0	0	0	0	0	0
LNPK	0	0	0	0	0	0	0	0	0	0	0	0	0	0	0	0	0	0	0	0	0	0	0	0	0	0	0	0	0	0	0	0	0	0	0	0	0	0	0	0	0	0	0	0	0	0	0	0	0
LOC100507547	0	0	0	0	0	0	0	0	0	0	0	0	0	0	0	0	0	0	0	0	0	0	0	0	0	0	0	0	0	0	0	0	0	0	0	0	0	0	0	0	0	0	0	0	0	0	0	0	0
LOC101928222	0	0	0	0	0	0	0	0	0	0	0	0	0	0	0	0	0	0	0	0	0	0	0	0	0	0	0	0	0	0	0	0	0	0	0	0	0	0	0	0	0	1	0	0	0	0	0	0	0
LOC105378127	0	0	0	0	0	0	0	0	0	0	0	0	0	0	0	0	0	0	0	0	0	0	0	0	0	0	0	0	0	0	0	0	0	0	0	0	0	0	0	0	0	0	0	0	0	0	0	0	0
ACTR3C	0	0	0	0	0	0	0	0	0	0	0	0	0	0	0	0	0	0	0	0	0	0	0	0	0	0	0	0	0	0	0	0	0	0	0	0	0	0	0	0	0	0	0	0	0	0	0	0	0
LOC285804	0	0	0	0	0	0	0	0	0	0	1	0	0	0	0	0	0	0	0	0	0	0	0	0	0	0	0	0	0	0	0	0	0	0	0	0	0	0	0	0	0	0	0	0	0	0	0	0	0
LOC339803	0	0	0	0	0	0	0	0	0	0	0	0	0	0	0	0	0	0	0	0	0	0	0	0	0	0	0	0	0	0	0	0	0	0	0	0	0	0	0	0	0	0	0	0	0	0	0	0	0
LOC652276	0	0	0	0	0	0	0	0	0	0	0	0	0	0	0	0	0	0	0	0	0	0	0	0	0	0	0	0	0	0	0	0	0	0	0	0	0	0	0	0	0	0	0	0	0	0	0	0	0
H19	0	0	0	0	0	0	0	0	0	0	0	0	0	0	0	0	0	0	0	0	0	0	0	0	0	0	0	1	0	0	0	0	0	0	0	0	0	0	0	0	0	0	0	0	0	0	0	0	0
LRRC61	0	0	0	0	0	0	0	0	0	0	0	0	0	0	0	0	0	0	0	0	0	0	0	0	0	0	0	0	0	0	0	0	0	0	0	0	0	0	0	0	0	0	0	0	0	0	0	0	0
LXN	0	0	0	0	0	0	1	0	0	0	0	0	0	0	0	0	0	0	0	0	0	0	0	0	0	0	0	0	0	0	0	0	0	0	0	0	0	0	0	0	0	0	0	0	0	0	0	0	0
MAEL	0	0	0	0	0	0	0	0	0	0	0	0	0	0	0	0	0	0	0	0	0	0	0	0	0	0	0	0	0	0	0	0	0	0	0	0	0	0	0	0	0	0	0	0	0	0	0	0	0
MAST4	0	0	0	0	0	0	0	0	0	0	0	0	0	1	0	0	0	0	0	0	0	0	0	0	0	0	0	0	0	0	0	0	0	0	0	0	0	0	0	0	0	0	0	0	0	0	0	0	0
MCCC1	0	0	0	0	0	0	0	0	0	0	1	0	0	0	0	0	0	0	0	0	0	0	0	0	0	0	0	0	0	0	0	0	0	0	0	0	0	0	0	0	0	0	0	0	0	0	0	0	0
MIR4638	0	0	0	0	0	0	0	0	0	0	1	0	0	0	0	0	0	0	0	0	0	0	0	0	0	0	0	0	0	0	0	0	0	0	0	0	0	0	0	0	0	0	0	0	0	0	0	0	0
MIR596	0	0	0	0	0	0	0	0	0	0	0	0	0	0	0	0	0	0	0	0	0	0	0	0	0	0	0	0	0	0	0	0	0	0	0	0	0	0	0	0	0	0	0	0	0	0	0	0	0
MKRN3	0	0	0	0	0	0	0	1	0	0	0	0	0	0	0	0	0	0	0	0	0	0	0	0	0	0	0	0	0	0	0	0	0	0	0	0	0	0	0	0	0	0	0	0	0	0	0	0	0
MMACHC	0	0	0	0	0	0	0	0	0	0	0	0	0	0	0	0	0	0	0	0	0	0	0	0	0	0	0	0	0	0	0	0	0	0	0	0	0	0	1	0	0	0	0	0	0	0	0	0	0
MUC21	0	0	0	0	0	0	0	0	0	0	0	0	0	0	0	1	0	0	0	0	0	0	0	0	0	0	0	0	0	0	0	0	0	0	0	0	0	0	0	0	0	0	0	0	0	0	0	0	0
LINC02538	0	0	0	0	0	0	0	0	0	0	0	0	0	0	0	0	0	0	0	0	0	0	0	0	0	0	0	0	0	0	0	0	0	0	0	0	0	0	0	0	0	0	0	0	0	0	0	0	0
LINC02036	0	0	0	0	0	0	0	0	0	0	0	0	0	0	0	0	0	1	0	0	0	0	0	0	0	0	0	0	0	0	0	0	0	0	0	0	0	0	0	0	0	0	0	0	0	0	0	0	0
LINC01742	0	0	0	0	0	0	0	0	0	0	0	0	0	0	0	0	0	0	0	0	0	0	0	0	0	0	0	0	0	0	0	0	0	0	0	0	0	0	0	0	0	0	0	0	0	0	0	0	0
LINC01623	0	0	0	0	0	0	0	0	0	0	0	0	0	0	0	0	0	0	0	0	0	0	1	0	0	0	0	0	0	0	0	0	0	0	0	0	0	0	0	0	0	0	0	0	0	0	0	0	0
HARS2	0	0	0	0	0	0	0	0	0	0	0	0	0	0	0	0	0	0	0	0	0	0	0	0	0	0	0	0	0	0	0	0	0	0	0	0	0	0	0	0	0	0	0	0	0	0	0	0	0
HCG21	0	0	0	0	0	0	0	0	0	0	0	0	0	0	0	1	0	0	0	0	0	0	0	0	0	0	0	0	0	0	0	0	0	0	0	0	0	0	0	0	0	0	0	0	0	0	0	0	0
HINT2	0	0	0	0	0	0	0	0	0	0	0	0	0	0	0	0	0	0	0	0	0	0	0	0	0	0	0	0	0	0	0	0	0	0	0	0	0	0	0	0	0	0	0	0	0	0	0	0	0
HIST1H2BB	0	0	0	0	0	0	0	0	0	0	0	0	0	0	0	0	0	0	0	0	0	0	0	0	0	0	0	0	0	0	0	0	0	0	0	0	0	0	0	0	0	0	0	0	0	0	0	1	0
HIST1H3C	0	0	0	0	0	0	0	0	0	0	0	0	0	0	0	0	0	0	0	0	0	0	0	0	0	0	0	0	0	0	0	0	0	0	0	0	0	0	0	0	0	0	0	0	0	0	0	1	0
HLA-DMA	0	0	0	0	0	0	0	0	0	0	0	0	0	0	0	0	0	0	0	0	0	0	0	0	0	0	0	0	0	0	0	0	0	0	0	0	0	0	0	0	0	0	0	0	0	0	0	0	0
HOXA-AS3	0	0	0	0	0	0	0	0	0	0	0	0	0	0	1	0	0	0	0	0	0	0	0	0	0	0	0	0	0	0	0	0	0	0	0	0	0	0	0	0	0	0	0	0	0	0	0	0	0
HPDL	0	0	0	0	0	0	0	0	0	0	0	0	0	0	0	0	0	0	0	1	0	0	0	0	0	0	0	0	0	0	0	0	0	0	0	0	0	0	0	0	0	0	0	0	0	0	0	0	0
HPS3	0	0	0	0	0	0	0	0	0	0	0	0	0	0	0	0	0	0	0	0	0	0	0	0	0	0	0	0	0	0	0	0	0	0	0	0	0	0	0	0	0	0	0	1	0	0	0	0	0
HYPK	0	0	0	0	0	0	0	0	0	0	0	0	0	0	0	0	0	0	0	0	0	0	0	0	0	0	0	0	0	0	0	0	0	0	0	0	0	0	0	0	0	0	0	0	0	0	0	0	0
INPP5F	0	0	0	0	0	0	0	0	0	0	0	0	0	0	0	0	0	0	0	0	0	0	0	0	0	0	0	0	0	0	0	0	0	0	0	0	0	0	0	0	0	0	0	0	0	0	0	0	0
IRAK1BP1	0	0	0	0	0	0	0	0	0	0	0	0	0	0	0	1	0	0	0	0	0	0	0	0	0	0	0	0	0	0	0	0	0	0	0	0	0	0	0	0	0	0	0	0	0	0	0	0	0
ISY1-RAB43	0	0	0	1	0	0	0	0	0	0	0	0	0	0	0	0	0	0	0	0	0	0	0	0	0	0	0	0	0	0	0	0	0	0	0	0	0	0	0	0	0	0	0	0	0	0	0	0	0
ITPRIPL1	0	0	0	0	0	0	0	0	0	0	0	0	0	0	0	0	0	0	0	0	0	0	0	0	0	0	0	0	0	0	0	0	0	0	0	0	0	0	0	0	0	0	0	0	0	0	0	0	0
KATNAL2	0	0	0	0	0	0	0	0	0	0	0	0	0	0	0	0	0	0	0	0	0	0	0	0	0	0	0	0	0	0	0	0	0	0	0	0	0	0	0	0	0	0	0	0	0	0	0	0	0
KDELR1	0	0	0	0	0	0	0	0	0	0	0	0	0	0	0	0	0	0	0	0	0	0	0	0	0	0	0	0	0	0	0	0	0	0	0	0	0	0	0	0	0	0	0	0	0	0	0	0	0
KHDC3L	0	0	0	0	0	0	0	0	0	0	0	0	0	0	0	0	0	0	0	0	0	0	0	0	0	0	0	0	0	0	0	0	0	0	0	0	0	0	0	0	0	0	0	0	0	0	0	0	0
LDHD	0	0	0	0	0	0	0	0	0	0	0	0	0	0	0	0	0	0	0	0	0	0	0	0	1	0	0	0	0	0	0	0	0	0	0	0	0	0	0	0	0	0	0	0	0	0	0	0	0
LIME1	0	0	0	0	0	0	0	0	0	0	0	0	0	0	0	0	0	0	0	0	0	0	0	0	0	0	0	0	0	0	0	0	0	0	0	0	0	0	0	0	0	0	0	0	0	0	0	0	0
LINC00506	0	0	0	0	0	0	0	0	0	0	0	0	0	0	0	0	0	0	0	0	0	0	0	0	0	0	0	0	0	0	0	0	0	0	0	0	0	0	0	0	0	0	0	0	0	0	0	0	0
LINC01558	0	0	0	0	0	0	0	0	1	0	0	0	0	0	0	0	0	0	0	0	0	0	0	0	0	0	0	0	0	0	0	0	0	0	0	0	0	0	0	0	0	0	0	0	0	0	0	0	0
ZNF793-AS1	0	0	0	0	0	0	0	0	0	0	0	0	0	0	0	0	0	0	0	0	0	0	0	0	0	0	0	0	0	0	0	0	1	0	0	0	0	0	0	0	0	0	0	0	0	0	0	0	0
[truncated: 57 more columns]

## Sheet: ST6
Supplementary Table 6 - Distribution of epivariation within genes in the controls’ cohort.
Table provides a tabular view of the number of epivariations in different genes or genomic loci in control samples. The "0" values indicate the absence of lesions, while non-zero values indicate the presence of epigenetic deregulation.
Gene.refGene	ALS_CTR008.DOWN.METHYLATED.LESION.ID	ALS_CTR008.UP.METHYLATED.LESION.ID	ALS_CTR009.DOWN.METHYLATED.LESION.ID	ALS_CTR009.UP.METHYLATED.LESION.ID	ALS_CTR010.DOWN.METHYLATED.LESION.ID	ALS_CTR010.UP.METHYLATED.LESION.ID	ALS_CTR011.DOWN.METHYLATED.LESION.ID	ALS_CTR011.UP.METHYLATED.LESION.ID	ALS_CTR012.DOWN.METHYLATED.LESION.ID	ALS_CTR012.UP.METHYLATED.LESION.ID	ALS_CTR013.UP.METHYLATED.LESION.ID	ALS_CTR014.DOWN.METHYLATED.LESION.ID	ALS_CTR014.UP.METHYLATED.LESION.ID	ALS_CTR015.DOWN.METHYLATED.LESION.ID	ALS_CTR015.UP.METHYLATED.LESION.ID	ALS_CTR016.DOWN.METHYLATED.LESION.ID	ALS_CTR016.UP.METHYLATED.LESION.ID	ALS_CTR017.DOWN.METHYLATED.LESION.ID	ALS_CTR017.UP.METHYLATED.LESION.ID	ALS_CTR018.DOWN.METHYLATED.LESION.ID	ALS_CTR018.UP.METHYLATED.LESION.ID	ALS_CTR019.UP.METHYLATED.LESION.ID	ALS_CTR020.DOWN.METHYLATED.LESION.ID	ALS_CTR020.UP.METHYLATED.LESION.ID	ALS_CTR021.DOWN.METHYLATED.LESION.ID	ALS_CTR021.UP.METHYLATED.LESION.ID	ALS_CTR022.DOWN.METHYLATED.LESION.ID	ALS_CTR022.UP.METHYLATED.LESION.ID	ALS_CTR023.DOWN.METHYLATED.LESION.ID	ALS_CTR023.UP.METHYLATED.LESION.ID	ALS_CTR024.UP.METHYLATED.LESION.ID	ALS_CTR025.UP.METHYLATED.LESION.ID	ALS_CTR027.UP.METHYLATED.LESION.ID	ALS_CTR028.DOWN.METHYLATED.LESION.ID	ALS_CTR028.UP.METHYLATED.LESION.ID	ALS_CTR029.DOWN.METHYLATED.LESION.ID	ALS_CTR029.UP.METHYLATED.LESION.ID	ALS_CTR030.UP.METHYLATED.LESION.ID	ALS_CTR031.UP.METHYLATED.LESION.ID	ALS_CTR032.DOWN.METHYLATED.LESION.ID	ALS_CTR032.UP.METHYLATED.LESION.ID	ALS_CTR033.DOWN.METHYLATED.LESION.ID	ALS_CTR033.UP.METHYLATED.LESION.ID	ALS_CTR034.DOWN.METHYLATED.LESION.ID	ALS_CTR035.UP.METHYLATED.LESION.ID	ALS_CTR036.DOWN.METHYLATED.LESION.ID	ALS_CTR036.UP.METHYLATED.LESION.ID	ALS_CTR037.DOWN.METHYLATED.LESION.ID	ALS_CTR037.UP.METHYLATED.LESION.ID
DUSP22	0	0	0	0	0	0	0	0	0	0	0	0	0	1	0	0	0	1	0	1	0	0	1	0	0	0	0	0	0	0	0	0	0	1	0	0	0	0	0	0	0	1	0	0	0	0	0	1	0
VTRNA2-1	0	0	0	0	0	0	0	0	0	0	0	0	0	1	0	0	0	0	0	0	0	0	0	0	0	0	0	0	0	0	0	0	0	0	0	0	0	0	0	0	0	0	0	0	0	0	0	1	0
LOC100133286	0	0	0	0	0	0	0	0	0	0	1	0	0	0	0	0	0	0	0	0	0	0	0	0	0	1	0	1	0	0	0	0	0	0	0	0	0	0	0	0	0	0	1	0	0	0	0	0	0
TRIM6-TRIM34	0	0	0	0	0	1	0	0	0	0	0	0	0	0	0	0	0	0	0	0	0	0	0	0	0	0	0	1	0	0	0	0	0	0	0	0	0	0	0	0	0	0	0	0	0	0	0	0	0
TRIM6	0	0	0	0	0	1	0	0	0	0	0	0	0	0	0	0	0	0	0	0	0	0	0	0	0	0	0	1	0	0	0	0	0	0	0	0	0	0	0	0	0	0	0	0	0	0	0	0	0
PUS7L	0	0	0	0	0	0	0	0	0	0	0	0	0	0	1	0	0	0	0	0	0	0	0	0	0	1	0	0	0	0	0	0	0	0	0	0	0	1	0	0	0	0	0	0	0	0	0	0	0
CALHM1	0	0	0	0	0	0	0	0	0	0	0	0	0	0	0	0	0	0	0	0	0	0	0	0	0	0	0	0	0	1	0	0	0	0	0	0	0	0	1	0	0	0	0	0	0	0	0	0	0
LINC02610	0	0	0	0	0	0	0	0	0	0	0	0	0	0	0	0	0	0	0	0	0	1	0	0	0	0	0	1	0	0	0	0	0	0	0	0	0	0	0	0	0	0	0	0	0	0	0	0	0
CALHM2	0	0	0	0	0	0	0	0	0	0	0	0	0	0	0	0	0	0	0	0	0	0	0	0	0	0	0	0	0	1	0	0	0	0	0	0	0	0	1	0	0	0	0	0	0	0	0	0	0
AKAP12	0	0	0	0	0	0	0	0	0	0	0	0	0	0	0	0	0	0	0	0	0	0	0	0	0	0	0	0	0	0	0	0	0	0	0	0	0	0	1	0	0	0	0	0	0	0	0	0	0
ZNF562	0	0	0	0	0	0	0	0	0	0	0	0	0	0	0	0	0	0	0	0	0	0	0	0	0	0	0	0	0	0	0	0	1	0	0	0	0	0	0	0	0	0	0	0	0	0	0	0	0
IRAK4	0	0	0	0	0	0	0	0	0	0	0	0	0	0	1	0	0	0	0	0	0	0	0	0	0	1	0	0	0	0	0	0	0	0	0	0	0	1	0	0	0	0	0	0	0	0	0	0	0
LINC01166	0	0	0	0	0	0	0	0	0	0	0	0	0	0	0	0	0	0	0	0	0	0	0	0	0	0	0	0	0	0	0	0	0	0	1	0	0	0	0	0	0	0	0	0	0	0	0	0	0
LINC01167	0	0	0	0	0	0	0	0	0	0	0	0	0	0	0	0	0	0	0	0	0	0	0	0	0	0	0	0	0	0	0	0	0	0	1	0	0	0	0	0	0	0	0	0	0	0	0	0	0
CALHM6	0	0	0	1	0	0	0	0	0	0	0	0	0	0	0	0	0	0	1	0	0	0	0	0	0	0	0	0	0	0	0	0	0	0	0	0	0	0	0	0	0	0	0	0	0	0	0	0	0
FAM53A	0	0	0	1	0	0	0	0	0	0	0	0	0	0	0	0	0	0	0	0	0	0	0	0	0	0	0	0	0	0	0	0	1	0	0	0	0	0	0	0	0	0	0	0	0	0	0	0	0
COL5A2	0	0	0	0	0	0	0	0	0	0	0	0	0	0	0	0	0	0	1	0	0	0	0	0	0	0	0	0	0	0	0	0	0	0	0	0	0	0	0	0	0	0	0	0	0	0	0	0	0
FLJ32255	0	0	0	0	0	0	0	0	0	0	0	0	0	0	0	0	0	0	0	0	0	0	0	0	0	0	0	0	0	0	0	1	0	0	0	0	0	0	0	0	0	0	1	0	0	0	0	0	0
SELENOP	0	0	0	0	0	0	0	0	0	0	0	0	0	0	0	0	0	0	0	0	0	0	0	0	0	0	0	0	0	0	0	1	0	0	0	0	0	0	0	0	0	0	1	0	0	0	0	0	0
CCDC71L	0	0	0	0	0	0	0	0	0	0	0	0	0	0	0	0	1	0	0	0	0	0	0	0	0	0	0	0	0	0	0	0	0	0	0	0	0	0	0	0	0	0	0	0	0	0	1	0	0
TRMT12	0	0	0	0	0	1	0	0	0	0	0	0	0	0	1	0	0	0	0	0	0	0	0	0	0	0	0	0	0	0	0	0	0	0	0	0	0	0	0	0	0	0	0	0	0	0	0	0	0
TACR3	0	0	0	0	0	0	0	0	0	0	0	0	0	0	0	0	0	0	0	0	0	0	0	0	0	0	0	0	0	0	0	0	0	0	0	0	0	0	0	0	0	0	0	0	0	0	0	0	0
NKX1-1	0	0	0	1	0	0	0	0	0	0	0	0	0	0	0	0	0	0	0	0	0	0	0	0	0	0	0	0	0	0	0	0	1	0	0	0	0	0	0	0	0	0	0	0	0	0	0	0	0
ANXA2R	0	0	0	0	0	0	0	0	0	0	0	0	0	0	0	0	0	0	0	0	1	0	0	0	0	0	0	0	0	0	0	0	0	0	1	0	0	0	0	0	0	0	0	0	0	0	0	0	0
ALOX12B	0	0	0	0	0	0	0	0	0	0	1	0	0	0	0	0	1	0	0	0	0	0	0	0	0	0	0	0	0	0	0	0	0	0	0	0	0	0	0	0	0	0	0	0	0	0	0	0	0
LOC102724511	0	0	0	0	0	0	0	0	0	0	0	0	0	0	0	0	0	0	0	0	0	0	0	0	0	0	0	0	0	0	0	0	0	0	0	0	0	0	0	0	0	0	0	0	0	1	0	0	0
SNHG32	0	0	0	1	0	0	0	0	0	0	0	0	0	0	0	0	0	0	0	0	0	0	0	0	0	0	0	0	0	0	0	0	0	0	0	0	0	0	0	0	0	0	0	0	0	0	0	0	0
LINC01149	0	0	0	0	0	0	0	0	0	0	0	0	0	0	0	0	0	0	0	0	0	0	0	0	0	0	0	0	0	0	0	0	0	0	0	0	0	0	0	0	0	0	0	0	0	0	1	0	0
ELOA2	0	0	0	0	0	0	0	0	0	0	0	0	0	0	0	0	0	0	0	0	0	0	0	0	1	0	0	0	0	0	0	0	0	0	0	0	0	0	0	0	0	0	0	0	0	0	0	0	0
SLC9B2	0	0	0	0	0	0	0	0	0	0	0	0	0	0	0	0	0	0	0	0	0	0	0	0	0	0	0	0	0	0	0	0	0	0	0	0	0	0	0	0	0	0	1	0	0	0	0	0	0
SLC9B1	0	0	0	0	0	0	0	0	0	0	0	0	0	0	0	0	0	0	0	0	0	0	0	0	0	0	0	0	0	0	0	0	0	0	0	0	0	0	0	0	0	0	1	0	0	0	0	0	0
EXOC2	1	0	0	0	0	0	0	0	0	0	0	0	0	0	0	0	0	0	0	0	0	0	0	0	0	0	0	0	0	0	0	0	0	0	0	0	0	0	0	0	0	0	0	0	0	0	0	0	0
SHANK2	0	0	0	0	0	0	0	0	0	0	0	0	0	0	0	0	0	0	0	0	1	0	0	0	0	0	0	0	0	0	0	0	0	0	0	0	0	0	0	0	0	0	0	0	0	0	0	0	0
MCCC1	0	0	0	0	0	0	0	0	0	0	0	0	1	0	0	0	0	0	0	0	0	0	0	0	0	0	0	0	0	0	0	0	0	0	0	0	0	0	0	0	0	0	0	0	0	0	1	0	0
PARK7	0	0	0	0	0	0	0	0	0	0	0	0	0	0	0	0	1	0	0	0	0	0	0	0	0	0	0	0	0	0	0	0	0	0	0	0	0	0	0	0	0	0	1	0	0	0	0	0	0
SORD	0	0	0	0	0	0	0	0	0	0	0	0	0	0	0	0	0	0	0	0	0	0	0	0	0	0	0	0	0	0	1	0	0	0	0	0	0	0	0	0	0	0	0	0	0	0	0	0	0
GALNT3	0	1	0	0	0	0	0	0	0	0	0	0	0	0	0	0	0	0	0	0	0	0	0	0	0	0	0	0	0	0	0	0	0	0	0	0	0	0	0	0	0	0	0	0	0	0	0	0	1
PCLAF	0	0	0	0	0	0	0	0	0	0	0	0	1	0	0	0	0	0	0	0	0	0	0	0	0	0	0	0	0	0	0	0	0	0	0	0	0	0	0	0	0	0	0	0	0	0	0	0	1
PDPK1	0	0	0	0	0	0	0	0	0	0	0	0	0	0	0	0	0	0	0	0	0	1	0	0	0	0	0	0	0	0	0	0	0	0	0	0	0	0	0	0	0	0	0	0	0	0	0	0	0
KATNAL2	0	0	0	0	0	0	0	0	0	0	0	0	0	0	0	0	0	0	0	0	0	0	0	0	1	0	0	0	0	0	0	0	0	0	0	0	0	0	0	0	0	0	0	0	0	0	0	0	0
GOPC	0	0	0	0	0	0	0	0	0	0	0	0	0	0	0	0	0	0	0	0	0	0	0	0	0	0	0	0	0	0	0	0	0	0	0	0	0	0	0	0	0	0	0	0	0	0	0	0	0
HCG15	0	0	0	0	0	0	0	0	0	0	0	0	0	0	0	0	0	0	0	0	0	0	0	0	0	0	0	0	0	0	0	0	1	0	0	0	0	0	0	0	0	0	1	0	0	0	0	0	0
ZNF681	0	0	0	0	0	0	0	0	0	0	0	0	0	0	0	0	0	0	0	0	0	0	0	0	0	0	0	0	0	0	0	0	0	0	0	0	0	0	0	0	0	0	0	0	0	0	0	0	0
RNF39	0	0	0	0	0	0	0	0	0	0	0	0	0	0	0	0	0	0	0	0	1	0	0	0	0	0	0	0	0	0	0	0	0	0	0	0	0	0	0	0	0	0	0	0	0	0	0	0	0
HUS1B	1	0	0	0	0	0	0	0	0	0	0	0	0	0	0	0	0	0	0	0	0	0	0	0	0	0	0	0	0	0	0	0	0	0	0	0	0	0	0	0	0	0	0	0	0	0	0	0	0
LOC652276	0	0	0	0	0	0	0	0	0	0	0	0	0	0	0	0	0	0	0	0	0	1	0	0	0	0	0	0	0	0	0	0	0	0	0	0	0	0	0	0	0	0	0	0	0	0	0	0	0
SEPTIN9	0	0	0	0	0	0	0	0	0	0	0	0	0	0	0	0	0	0	0	0	0	0	0	0	0	0	0	0	0	0	0	0	0	0	0	0	0	0	0	0	0	0	0	0	0	0	0	0	0
DDX60L	0	0	0	0	0	0	0	0	0	0	0	0	0	0	0	0	0	0	0	0	0	0	0	0	0	0	0	0	0	1	0	0	0	0	0	0	0	0	0	0	0	0	0	0	0	0	0	0	0
LOC648987	0	0	0	0	0	0	0	0	0	0	0	0	0	0	0	0	0	0	0	0	1	0	0	0	0	0	0	0	0	0	0	0	0	0	1	0	0	0	0	0	0	0	0	0	0	0	0	0	0
BRCA1	0	0	0	0	0	0	0	0	0	0	0	0	0	0	0	0	0	0	0	0	0	0	0	0	0	0	0	0	0	0	0	0	1	0	0	0	0	1	0	0	0	0	0	0	0	0	0	0	0
NFYA	0	0	1	0	0	0	0	0	0	0	0	0	0	0	0	0	0	0	0	0	0	0	0	0	1	0	0	0	0	0	0	0	0	0	0	0	0	0	0	0	0	0	0	0	0	0	0	0	0
TNFRSF9	0	0	0	0	0	0	0	0	0	0	0	0	0	0	0	0	1	0	0	0	0	0	0	0	0	0	0	0	0	0	0	0	0	0	0	0	0	0	0	0	0	0	1	0	0	0	0	0	0
BOLL	0	0	0	0	0	0	0	0	0	0	0	0	0	0	0	0	0	0	0	0	0	0	0	0	0	0	0	0	0	0	0	0	0	0	0	0	0	0	0	0	0	0	0	1	0	0	0	0	0
LOC285804	0	0	0	0	0	0	0	0	0	0	0	0	0	0	0	0	0	0	0	0	0	0	0	0	0	0	0	0	0	0	0	0	0	0	0	0	0	0	0	0	0	0	0	0	0	0	1	0	0
LOC154449	0	0	0	0	0	0	0	0	0	0	0	0	0	0	0	0	0	0	0	0	0	0	0	0	0	0	0	0	0	0	0	0	0	0	0	0	0	0	0	0	0	0	0	0	0	1	0	0	0
TRIM68	0	0	0	0	0	0	0	0	0	0	0	0	0	0	0	0	0	0	0	0	0	0	0	0	0	0	0	0	0	0	0	0	1	0	0	0	0	0	0	0	1	0	0	0	0	0	0	0	0
SPAG1	0	0	0	0	0	0	0	0	0	0	0	0	0	0	0	0	0	0	0	0	0	0	0	0	0	0	0	0	0	0	0	0	0	0	0	0	0	0	0	0	0	0	0	0	0	0	0	0	0
DDX60	0	0	0	0	0	0	0	0	0	0	0	0	0	0	0	0	0	0	0	0	0	0	0	0	0	0	0	0	0	0	0	0	0	0	0	0	0	0	0	0	0	0	0	0	0	0	0	0	0
MKRN3	0	0	0	0	0	0	0	0	0	0	0	0	0	0	0	0	0	0	0	0	0	0	0	0	0	0	0	0	0	0	0	0	0	0	0	0	0	0	0	0	0	0	0	0	0	0	0	0	0
NECAB2	0	0	0	0	0	0	0	0	0	0	0	0	0	0	0	0	0	0	0	0	0	0	0	0	0	0	0	0	0	0	0	0	0	0	0	0	0	0	0	0	0	0	0	0	0	0	0	0	0
PLG	0	0	0	0	0	0	0	0	0	0	1	0	0	0	0	0	0	0	0	0	0	0	0	0	0	0	0	0	0	0	0	0	0	0	0	0	0	0	0	0	0	0	0	0	0	0	0	0	0
PLK2	0	0	0	0	0	0	0	0	0	0	0	0	0	0	0	0	0	0	0	0	0	0	0	1	0	0	0	0	0	0	0	0	0	0	0	0	0	0	0	0	0	0	0	0	0	0	0	0	0
MLF1	0	0	0	0	0	0	0	0	0	0	0	0	0	0	0	0	0	0	0	0	0	0	0	1	0	0	0	0	0	0	0	0	0	0	0	0	0	0	0	0	0	0	0	0	0	0	0	0	0
PFKFB3	0	0	0	0	0	0	0	0	0	0	0	0	0	0	0	0	0	0	0	0	0	0	0	0	0	0	0	0	0	0	1	0	0	0	0	0	0	0	0	0	0	0	0	0	0	0	0	0	0
NBEA	0	0	0	0	0	0	0	0	0	0	0	0	0	0	0	0	0	0	0	0	1	0	0	0	0	0	0	0	0	0	0	0	0	0	0	0	0	0	0	0	0	0	0	0	0	0	0	0	0
NBR2	0	0	0	0	0	0	0	0	0	0	0	0	0	0	0	0	0	0	0	0	0	0	0	0	0	0	0	0	0	0	0	0	1	0	0	0	0	0	0	0	0	0	0	0	0	0	0	0	0
OXSM	0	0	0	0	0	0	0	0	0	0	0	0	0	0	0	0	0	0	0	0	1	0	0	0	0	0	0	0	0	0	0	0	0	0	0	0	0	0	0	0	0	0	0	0	0	0	0	0	0
NFATC1	0	0	0	0	0	0	0	0	0	0	0	0	0	0	0	0	0	0	0	0	0	0	0	0	0	0	0	0	0	0	0	0	0	0	0	0	0	0	0	0	0	0	0	0	0	0	0	0	0
MGMT	0	0	0	0	0	0	0	0	0	0	0	0	0	0	0	0	0	0	0	0	0	0	0	0	0	0	0	0	0	0	0	0	0	0	0	0	0	1	0	0	0	0	0	0	0	0	0	0	0
OXCT1-AS1	0	0	0	0	0	0	0	0	0	0	0	0	0	0	0	0	0	0	0	0	0	0	0	0	0	0	0	1	0	0	0	0	0	0	0	0	0	0	0	0	0	0	0	0	0	0	0	0	0
MIR596	0	0	0	0	0	0	0	0	0	0	0	0	0	0	0	0	0	0	0	0	0	0	0	0	0	0	0	0	0	0	0	0	0	0	1	0	0	0	0	0	0	0	0	0	0	0	0	0	0
NGLY1	0	0	0	0	0	0	0	0	0	0	0	0	0	0	0	0	0	0	0	0	1	0	0	0	0	0	0	0	0	0	0	0	0	0	0	0	0	0	0	0	0	0	0	0	0	0	0	0	0
PLSCR1	0	0	0	0	0	0	0	0	0	0	0	0	0	0	0	0	0	0	0	0	0	0	0	0	0	0	0	0	0	0	1	0	0	0	0	0	0	0	0	0	0	0	0	0	0	0	0	0	0
NKX2-6	0	0	0	0	0	0	0	0	0	0	0	0	0	0	0	0	0	0	0	0	0	0	0	0	0	0	0	0	0	0	0	0	0	0	0	0	0	0	0	0	0	0	0	0	0	0	0	0	0
NUP210L	0	0	0	0	0	0	0	0	0	0	0	0	0	0	0	0	0	0	0	0	0	0	0	0	0	0	0	0	0	0	0	0	0	0	0	0	0	0	0	0	0	0	0	0	0	0	0	0	0
MKNK2	0	0	0	0	0	0	0	0	0	0	0	0	0	0	0	0	0	0	0	0	0	0	0	0	0	1	0	0	0	0	0	0	0	0	0	0	0	0	0	0	0	0	0	0	0	0	0	0	0
OXCT1	0	0	0	0	0	0	0	0	0	0	0	0	0	0	0	0	0	0	0	0	0	0	0	0	0	0	0	1	0	0	0	0	0	0	0	0	0	0	0	0	0	0	0	0	0	0	0	0	0
MON1B	0	0	0	0	0	0	0	0	0	0	0	0	0	0	0	0	0	0	0	0	0	0	0	0	0	0	0	0	0	0	0	1	0	0	0	0	0	0	0	0	0	0	0	0	0	0	0	0	0
ABHD2	0	0	0	0	0	0	0	0	0	0	0	0	0	0	1	0	0	0	0	0	0	0	0	0	0	0	0	0	0	0	0	0	0	0	0	0	0	0	0	0	0	0	0	0	0	0	0	0	0
PPFIA4	0	0	0	0	0	1	0	0	0	0	0	0	0	0	0	0	0	0	0	0	0	0	0	0	0	0	0	0	0	0	0	0	0	0	0	0	0	0	0	0	0	0	0	0	0	0	0	0	0
TYW3	0	0	0	0	0	0	0	0	0	0	0	0	0	0	0	0	0	0	0	0	0	0	0	0	0	0	0	0	0	0	0	0	0	0	0	0	0	0	0	0	0	0	0	0	0	0	0	0	0
TNXB	0	0	0	0	0	0	0	0	0	0	0	0	0	0	0	0	0	0	0	0	0	0	0	0	0	0	0	0	0	0	0	0	0	0	0	0	0	0	0	0	0	0	0	0	0	0	0	0	0
TRAM1L1	0	0	0	0	0	0	0	0	0	0	0	0	0	0	0	0	0	0	0	0	0	0	0	0	0	0	0	0	0	0	0	0	0	0	0	0	0	0	0	0	0	0	0	0	0	0	0	0	0
TRIM31-AS1	0	0	0	0	0	0	0	0	0	0	0	0	1	0	0	0	0	0	0	0	0	0	0	0	0	0	0	0	0	0	0	0	0	0	0	0	0	0	0	0	0	0	0	0	0	0	0	0	0
TRIM4	0	0	0	0	0	0	0	0	0	0	0	0	0	0	0	0	0	0	0	0	0	0	0	0	0	0	0	0	0	0	0	0	0	0	0	0	0	0	0	0	0	0	0	0	0	0	0	0	0
TRIM40	0	0	0	0	0	0	0	0	0	0	0	0	1	0	0	0	0	0	0	0	0	0	0	0	0	0	0	0	0	0	0	0	0	0	0	0	0	0	0	0	0	0	0	0	0	0	0	0	0
TUBGCP5	0	0	0	0	0	0	0	0	0	0	0	0	0	0	0	0	0	0	0	0	0	0	0	0	0	0	0	0	0	0	0	0	1	0	0	0	0	0	0	0	0	0	0	0	0	0	0	0	0
TXNRD2	0	0	0	0	0	0	0	0	0	0	0	0	0	0	0	0	0	0	0	0	0	0	0	0	0	0	0	0	0	0	0	0	0	0	0	0	0	0	0	0	0	0	1	0	0	0	0	0	0
UBE2T	0	0	0	0	0	0	0	0	0	0	0	0	0	0	0	0	0	0	0	0	0	0	0	0	0	0	0	0	0	0	0	0	0	0	0	0	0	0	0	0	0	0	0	0	0	0	0	0	1
THADA	0	0	0	0	0	0	0	0	0	0	0	0	0	0	0	0	0	0	0	0	0	0	0	0	0	0	0	0	0	0	0	0	0	0	0	0	0	0	0	0	0	0	0	0	0	0	0	0	0
UBE2U	0	0	0	0	0	0	0	0	0	0	0	1	0	0	0	0	0	0	0	0	0	0	0	0	0	0	0	0	0	0	0	0	0	0	0	0	0	0	0	0	0	0	0	0	0	0	0	0	0
VILL	0	0	0	0	0	0	0	0	0	0	0	0	0	0	0	0	0	0	0	0	0	0	0	0	0	0	0	0	0	0	0	0	0	0	0	0	0	0	0	0	0	0	1	0	0	0	0	0	0
WDR4	0	0	0	0	0	0	0	0	0	0	0	0	0	0	0	0	0	0	0	0	0	0	0	0	0	0	0	0	0	0	0	0	0	0	0	0	0	0	0	0	0	0	0	0	0	0	0	0	0
WDR97	0	0	0	0	0	0	0	0	0	0	0	0	0	0	0	0	0	0	0	0	0	0	0	0	0	0	0	0	0	0	0	0	0	0	0	0	0	0	0	0	0	0	0	0	0	0	0	0	0
ZFP42	0	0	0	0	0	0	0	0	0	1	0	0	0	0	0	0	0	0	0	0	0	0	0	0	0	0	0	0	0	0	0	0	0	0	0	0	0	0	0	0	0	0	0	0	0	0	0	0	0
ZNF432	0	0	0	0	0	0	0	0	0	0	0	0	0	0	0	0	0	0	0	0	0	0	0	0	0	0	0	0	0	0	0	0	0	0	0	0	0	0	0	0	0	0	0	0	0	0	0	0	0
ZNF529	0	0	0	0	0	1	0	0	0	0	0	0	0	0	0	0	0	0	0	0	0	0	0	0	0	0	0	0	0	0	0	0	0	0	0	0	0	0	0	0	0	0	0	0	0	0	0	0	0
TNRC6C	0	0	0	0	0	0	0	0	0	0	0	0	0	0	0	0	0	0	0	0	0	0	0	0	0	0	0	0	0	0	0	0	0	0	1	0	0	0	0	0	0	0	0	0	0	0	0	0	0
TDRD1	0	0	0	0	0	0	0	0	0	0	0	0	0	0	0	0	0	0	0	0	0	0	0	0	0	0	0	0	0	0	0	0	0	0	0	0	0	0	0	0	0	0	0	0	0	0	0	0	0
RNF17	0	0	0	0	0	0	0	0	0	0	0	0	0	0	0	0	0	0	0	0	0	0	0	0	0	0	0	0	0	0	0	0	0	0	0	0	0	0	0	0	0	0	0	0	0	0	0	0	0
SEMA3B	0	0	0	0	0	1	0	0	0	0	0	0	0	0	0	0	0	0	0	0	0	0	0	0	0	0	0	0	0	0	0	0	0	0	0	0	0	0	0	0	0	0	0	0	0	0	0	0	0
RNF5	0	0	0	0	0	0	0	0	0	0	0	0	1	0	0	0	0	0	0	0	0	0	0	0	0	0	0	0	0	0	0	0	0	0	0	0	0	0	0	0	0	0	0	0	0	0	0	0	0
RPH3AL	0	0	0	0	0	0	0	0	0	0	0	0	0	0	0	0	0	0	0	0	0	0	0	0	0	0	0	0	0	0	0	0	0	0	0	0	0	0	0	0	0	0	0	0	0	0	0	0	0
RPL13	0	0	0	1	0	0	0	0	0	0	0	0	0	0	0	0	0	0	0	0	0	0	0	0	0	0	0	0	0	0	0	0	0	0	0	0	0	0	0	0	0	0	0	0	0	0	0	0	0
RPP21	0	0	0	0	0	0	0	0	0	0	0	0	0	0	0	0	0	0	0	0	0	0	0	0	0	0	0	0	0	0	0	0	0	0	0	0	0	0	0	0	0	0	0	0	0	0	0	0	0
S100A5	0	0	0	0	0	0	0	0	0	0	0	0	0	0	0	0	0	0	0	0	0	0	0	0	0	0	0	0	0	0	0	0	0	0	0	0	0	0	0	0	0	0	0	0	0	0	0	0	0
S100A6	0	0	0	0	0	0	0	0	0	0	0	0	0	0	0	0	0	0	0	0	0	0	0	0	0	0	0	0	0	0	0	0	0	0	0	0	0	0	0	0	0	0	0	0	0	0	0	0	0
SCIN	0	0	0	0	0	0	0	0	0	0	0	0	0	0	0	0	0	0	0	0	0	0	0	0	0	0	0	0	0	0	0	0	0	0	0	0	0	0	0	0	0	0	0	0	0	0	0	0	0
SEMA3B-AS1	0	0	0	0	0	1	0	0	0	0	0	0	0	0	0	0	0	0	0	0	0	0	0	0	0	0	0	0	0	0	0	0	0	0	0	0	0	0	0	0	0	0	0	0	0	0	0	0	0
TARS	0	0	0	0	0	0	0	1	0	0	0	0	0	0	0	0	0	0	0	0	0	0	0	0	0	0	0	0	0	0	0	0	0	0	0	0	0	0	0	0	0	0	0	0	0	0	0	0	0
SNHG14	0	0	0	0	0	0	0	0	0	0	0	0	0	0	0	0	0	0	0	0	0	0	0	0	0	0	0	0	0	0	0	0	0	0	0	0	0	0	0	1	0	0	0	0	0	0	0	0	0
SNHG8	0	0	0	0	0	0	0	0	0	0	0	0	0	0	0	0	0	0	0	0	0	0	0	0	0	0	0	0	0	0	1	0	0	0	0	0	0	0	0	0	0	0	0	0	0	0	0	0	0
SNORA24	0	0	0	0	0	0	0	0	0	0	0	0	0	0	0	0	0	0	0	0	0	0	0	0	0	0	0	0	0	0	1	0	0	0	0	0	0	0	0	0	0	0	0	0	0	0	0	0	0
SNU13	0	0	0	0	0	0	0	0	0	0	0	0	0	0	0	0	0	0	0	0	0	0	0	0	0	0	0	0	0	0	0	0	0	0	0	1	0	0	0	0	0	0	0	0	0	0	0	0	0
SPAG5	0	0	0	0	0	0	0	0	0	0	0	0	0	0	0	0	0	0	0	0	0	0	0	0	0	0	0	0	0	0	0	0	0	0	0	0	0	0	0	0	0	0	0	0	0	0	0	0	0
ST6GAL2	0	0	0	0	0	0	0	0	0	0	0	0	0	0	0	0	0	0	0	0	0	0	0	0	0	0	0	0	0	0	0	0	0	0	0	0	0	0	0	0	0	0	0	0	0	0	0	0	0
STK33	0	0	0	0	0	0	0	0	0	0	0	0	0	0	0	0	0	0	0	0	0	0	0	0	0	0	0	0	0	0	0	0	0	0	0	0	0	0	0	0	1	0	0	0	0	0	0	0	0
MESTIT1	0	0	0	0	0	0	0	0	0	1	0	0	0	0	0	0	0	0	0	0	0	0	0	0	0	0	0	0	0	0	0	0	0	0	0	0	0	0	0	0	0	0	0	0	0	0	0	0	0
LOC100130357	0	0	0	0	0	0	0	0	0	0	0	0	0	0	0	0	0	0	0	0	0	0	0	0	0	0	0	0	0	0	0	0	0	0	0	0	0	0	0	0	0	0	0	0	0	0	0	0	0
MAP3K4	0	0	0	0	0	0	0	0	0	0	1	0	0	0	0	0	0	0	0	0	0	0	0	0	0	0	0	0	0	0	0	0	0	0	0	0	0	0	0	0	0	0	0	0	0	0	0	0	0
CTD-2297D10.2	0	0	0	0	0	0	0	0	0	0	0	0	0	0	0	0	0	0	0	0	0	0	0	0	0	1	0	0	0	0	0	0	0	0	0	0	0	0	0	0	0	0	0	0	0	0	0	0	0
CDKL3	0	0	0	0	0	0	0	0	0	1	0	0	0	0	0	0	0	0	0	0	0	0	0	0	0	0	0	0	0	0	0	0	0	0	0	0	0	0	0	0	0	0	0	0	0	0	0	0	0
CKLF-CMTM1	0	0	0	0	0	0	0	0	0	0	0	0	0	0	0	0	0	0	0	0	0	0	0	0	0	0	0	0	0	0	0	0	0	0	0	0	0	0	0	0	0	0	0	0	0	0	0	0	0
CLDN7	0	0	0	0	0	0	0	0	0	0	0	0	0	0	0	0	0	0	0	0	0	0	0	0	0	0	0	0	0	1	0	0	0	0	0	0	0	0	0	0	0	0	0	0	0	0	0	0	0
CMTM1	0	0	0	0	0	0	0	0	0	0	0	0	0	0	0	0	0	0	0	0	0	0	0	0	0	0	0	0	0	0	0	0	0	0	0	0	0	0	0	0	0	0	0	0	0	0	0	0	0
CMTM2	0	0	0	0	0	0	0	0	0	0	0	0	0	0	0	0	0	0	0	0	0	0	0	0	0	0	0	0	0	0	0	0	0	0	0	0	0	0	0	0	0	0	0	0	0	0	0	0	0
COMT	0	0	0	0	0	0	0	0	0	0	0	0	0	0	0	0	0	0	0	0	0	0	0	0	0	0	0	0	0	0	0	0	0	0	0	0	0	0	0	0	0	0	1	0	0	0	0	0	0
COPG1	0	0	0	0	0	0	0	0	0	0	0	0	0	0	0	0	0	0	0	0	0	0	0	0	0	0	0	0	0	0	0	0	0	0	0	0	1	0	0	0	0	0	0	0	0	0	0	0	0
CRYZ	0	0	0	0	0	0	0	0	0	0	0	0	0	0	0	0	0	0	0	0	0	0	0	0	0	0	0	0	0	0	0	0	0	0	0	0	0	0	0	0	0	0	0	0	0	0	0	0	0
CTNND2	0	0	0	0	0	0	0	0	0	0	0	0	1	0	0	0	0	0	0	0	0	0	0	0	0	0	0	0	0	0	0	0	0	0	0	0	0	0	0	0	0	0	0	0	0	0	0	0	0
EVX2	0	0	0	0	0	0	0	0	0	0	0	0	0	0	0	0	0	0	0	0	0	0	0	0	0	0	0	0	0	0	0	0	0	0	0	0	0	0	0	0	0	0	0	0	0	0	0	0	0
CXCL2	0	0	0	0	0	0	0	0	0	0	0	0	0	0	0	0	0	0	0	0	0	0	0	0	0	0	0	0	0	0	0	1	0	0	0	0	0	0	0	0	0	0	0	0	0	0	0	0	0
DDAH2	0	0	1	0	0	0	0	0	0	0	0	0	0	0	0	0	0	0	0	0	0	0	0	0	0	0	0	0	0	0	0	0	0	0	0	0	0	0	0	0	0	0	0	0	0	0	0	0	0
DENND1C	0	0	0	0	0	0	0	0	0	0	0	0	0	0	0	1	0	0	0	0	0	0	0	0	0	0	0	0	0	0	0	0	0	0	0	0	0	0	0	0	0	0	0	0	0	0	0	0	0
DIP2C	0	0	0	0	0	0	0	0	0	0	0	0	0	0	0	0	0	0	0	0	0	0	0	0	0	0	0	0	0	0	0	0	0	0	0	0	0	0	0	0	0	0	0	0	0	0	0	0	0
DNAH17	0	0	0	0	0	0	1	0	0	0	0	0	0	0	0	0	0	0	0	0	0	0	0	0	0	0	0	0	0	0	0	0	0	0	0	0	0	0	0	0	0	0	0	0	0	0	0	0	0
DNAH6	0	0	0	0	0	0	0	0	0	0	0	0	0	0	0	0	0	0	0	0	0	0	0	0	0	0	0	0	0	0	0	0	0	0	0	0	0	0	0	0	0	0	1	0	0	0	0	0	0
DSCR9	0	0	0	0	0	0	0	0	0	0	0	0	0	0	1	0	0	0	0	0	0	0	0	0	0	0	0	0	0	0	0	0	0	0	0	0	0	0	0	0	0	0	0	0	0	0	0	0	0
EFCAB10	0	0	0	0	0	0	0	0	0	0	1	0	0	0	0	0	0	0	0	0	0	0	0	0	0	0	0	0	0	0	0	0	0	0	0	0	0	0	0	0	0	0	0	0	0	0	0	0	0
CDC16	0	0	0	0	0	0	0	0	0	0	0	0	0	0	0	0	0	0	0	0	0	1	0	0	0	0	0	0	0	0	0	0	0	0	0	0	0	0	0	0	0	0	0	0	0	0	0	0	0
CD8B2	0	0	0	0	0	0	0	0	0	0	0	0	0	0	0	0	0	0	0	0	0	0	0	0	0	0	0	0	0	0	0	0	0	0	0	0	0	0	0	0	0	0	0	0	0	0	0	0	0
CD163	0	0	0	0	0	0	0	0	1	0	0	0	0	0	0	0	0	0	0	0	0	0	0	0	0	0	0	0	0	0	0	0	0	0	0	0	0	0	0	0	0	0	0	0	0	0	0	0	0
CCL28	0	0	0	0	0	0	0	0	0	1	0	0	0	0	0	0	0	0	0	0	0	0	0	0	0	0	0	0	0	0	0	0	0	0	0	0	0	0	0	0	0	0	0	0	0	0	0	0	0
AGPAT1	0	0	0	0	0	0	0	0	0	0	0	0	1	0	0	0	0	0	0	0	0	0	0	0	0	0	0	0	0	0	0	0	0	0	0	0	0	0	0	0	0	0	0	0	0	0	0	0	0
AHNAK	0	0	0	0	0	0	0	0	0	0	0	0	0	0	1	0	0	0	0	0	0	0	0	0	0	0	0	0	0	0	0	0	0	0	0	0	0	0	0	0	0	0	0	0	0	0	0	0	0
ALDOC	0	0	0	0	0	0	0	0	0	0	0	0	0	0	0	0	0	0	0	0	0	0	0	0	0	0	0	0	0	0	0	0	0	0	0	0	0	0	0	0	0	0	0	0	0	0	0	0	0
ALKBH3	0	0	0	0	0	0	0	0	0	0	0	0	0	0	0	0	0	0	0	0	0	0	0	0	0	0	0	0	0	0	0	0	0	0	0	0	0	0	0	0	0	0	0	0	0	0	0	0	0
ANKS1B	0	1	0	0	0	0	0	0	0	0	0	0	0	0	0	0	0	0	0	0	0	0	0	0	0	0	0	0	0	0	0	0	0	0	0	0	0	0	0	0	0	0	0	0	0	0	0	0	0
APOBEC1	0	0	0	0	0	0	0	0	1	0	0	0	0	0	0	0	0	0	0	0	0	0	0	0	0	0	0	0	0	0	0	0	0	0	0	0	0	0	0	0	0	0	0	0	0	0	0	0	0
ARHGAP40	0	0	0	0	0	0	0	0	0	0	0	0	0	0	0	0	0	0	0	0	0	0	0	0	0	0	0	0	0	0	0	0	0	0	0	0	0	0	1	0	0	0	0	0	0	0	0	0	0
ATP9B	0	0	0	0	0	0	0	0	0	0	0	0	0	0	0	0	0	0	0	0	0	0	0	0	0	0	0	0	0	0	0	0	0	0	0	0	0	0	0	0	0	0	0	0	0	0	0	0	0
ATRAID	0	0	0	0	0	0	0	0	0	0	0	0	0	0	0	0	0	0	0	0	0	0	0	0	0	0	0	0	0	0	1	0	0	0	0	0	0	0	0	0	0	0	0	0	0	0	0	0	0
C11orf87	0	0	0	0	0	0	0	0	0	0	0	0	0	0	0	0	0	0	0	0	0	0	0	0	0	0	0	0	0	0	0	0	0	0	0	0	0	0	0	0	0	0	0	0	0	0	1	0	0
CACNA1I	0	0	0	0	0	0	0	0	0	0	0	0	0	0	0	0	0	0	0	0	0	0	0	0	0	0	0	0	0	1	0	0	0	0	0	0	0	0	0	0	0	0	0	0	0	0	0	0	0
CAD	0	0	0	0	0	0	0	0	0	0	0	0	0	0	0	0	0	0	0	0	0	0	0	0	0	0	0	0	0	0	1	0	0	0	0	0	0	0	0	0	0	0	0	0	0	0	0	0	0
CALCB	0	0	0	0	0	0	0	0	0	0	0	0	0	0	0	0	0	0	0	0	0	0	0	0	0	0	0	0	0	0	0	0	0	0	0	0	0	0	0	0	0	0	0	0	0	0	0	0	0
CAT	0	0	0	0	0	0	0	0	0	0	0	0	0	0	0	0	0	0	0	0	0	0	0	0	0	0	0	0	0	0	0	0	0	0	0	0	0	0	0	0	0	0	0	0	0	0	0	0	1
CCDC167	0	0	0	0	0	0	0	0	0	0	0	0	0	0	0	0	0	0	0	0	0	0	0	0	0	0	1	0	0	0	0	0	0	0	0	0	0	0	0	0	0	0	0	0	0	0	0	0	0
CCDC169	0	0	0	0	0	0	0	0	0	0	0	0	1	0	0	0	0	0	0	0	0	0	0	0	0	0	0	0	0	0	0	0	0	0	0	0	0	0	0	0	0	0	0	0	0	0	0	0	0
CCDC169-SOHLH2	0	0	0	0	0	0	0	0	0	0	0	0	1	0	0	0	0	0	0	0	0	0	0	0	0	0	0	0	0	0	0	0	0	0	0	0	0	0	0	0	0	0	0	0	0	0	0	0	0
ESD	0	0	0	0	0	0	0	0	0	0	0	0	0	0	1	0	0	0	0	0	0	0	0	0	0	0	0	0	0	0	0	0	0	0	0	0	0	0	0	0	0	0	0	0	0	0	0	0	0
FAM110B	0	0	0	1	0	0	0	0	0	0	0	0	0	0	0	0	0	0	0	0	0	0	0	0	0	0	0	0	0	0	0	0	0	0	0	0	0	0	0	0	0	0	0	0	0	0	0	0	0
MAGEL2	0	0	0	0	0	0	0	0	0	0	0	0	0	0	0	0	0	0	0	0	0	0	0	0	0	0	0	0	0	0	0	0	0	0	0	0	0	0	0	0	0	0	0	0	0	0	0	0	0
LNPK	0	0	0	0	0	0	0	0	0	0	0	0	0	0	0	0	0	0	0	0	0	0	0	0	0	0	0	0	0	0	0	0	0	0	0	0	0	0	0	0	0	0	0	0	0	0	0	0	0
LINC01088	0	0	0	0	0	0	0	0	0	0	0	0	0	0	0	0	0	0	0	0	0	0	0	0	0	0	0	0	0	0	0	0	0	0	0	0	0	0	0	1	0	0	0	0	0	0	0	0	0
LINC01547	0	0	0	0	0	0	0	0	0	0	0	0	0	0	0	0	1	0	0	0	0	0	0	0	0	0	0	0	0	0	0	0	0	0	0	0	0	0	0	0	0	0	0	0	0	0	0	0	0
LINC01668	0	0	0	0	0	0	0	0	0	0	0	0	0	0	0	0	0	0	0	0	0	0	0	0	0	0	0	0	0	0	0	0	0	0	0	0	0	0	0	0	0	0	0	0	0	0	0	0	0
LINC01725	0	0	0	0	0	0	0	0	0	0	0	0	0	0	0	0	0	0	0	0	0	0	0	0	0	0	0	0	0	0	0	0	0	0	0	0	0	0	0	0	0	0	0	0	0	0	0	0	0
LINC01973	0	0	0	0	0	0	0	0	0	0	0	0	0	0	0	0	0	0	0	0	0	0	0	0	0	0	0	0	0	0	0	0	0	0	1	0	0	0	0	0	0	0	0	0	0	0	0	0	0
LINC02478	0	0	0	0	0	0	0	0	0	0	0	0	0	0	0	0	0	0	0	0	0	0	0	0	0	0	0	0	0	0	0	0	0	0	0	0	0	0	0	1	0	0	0	0	0	0	0	0	0
LINC02538	0	0	0	0	1	0	0	0	0	0	0	0	0	0	0	0	0	0	0	0	0	0	0	0	0	0	0	0	0	0	0	0	0	0	0	0	0	0	0	0	0	0	0	0	0	0	0	0	0
LINGO3	0	0	0	0	0	0	0	0	0	0	0	0	0	0	0	0	0	0	0	0	0	0	0	0	0	0	0	0	0	0	0	0	0	0	0	0	0	0	0	0	0	0	0	0	1	0	0	0	0
ACTR3C	0	0	0	0	0	0	0	0	0	0	0	0	0	0	1	0	0	0	0	0	0	0	0	0	0	0	0	0	0	0	0	0	0	0	0	0	0	0	0	0	0	0	0	0	0	0	0	0	0
FAM169B	0	0	0	0	0	0	0	0	0	1	0	0	0	0	0	0	0	0	0	0	0	0	0	0	0	0	0	0	0	0	0	0	0	0	0	0	0	0	0	0	0	0	0	0	0	0	0	0	0
LOC100131289	0	0	0	0	0	0	0	0	0	0	0	0	0	0	0	0	0	0	0	0	0	0	0	0	0	0	0	0	0	0	0	0	0	0	0	0	0	0	0	0	0	0	0	0	0	0	0	0	0
LOC100996447	0	0	0	0	0	0	0	0	0	0	0	0	0	0	0	0	0	0	0	0	0	0	0	1	0	0	0	0	0	0	0	0	0	0	0	0	0	0	0	0	0	0	0	0	0	0	0	0	0
LOC101927560	0	0	0	0	0	0	0	0	0	0	0	0	0	0	0	0	0	0	0	0	0	0	0	0	0	0	0	0	0	0	0	0	0	0	0	0	0	0	0	0	0	0	0	0	0	0	0	0	0
LOC105378127	0	0	0	0	1	0	0	0	0	0	0	0	0	0	0	0	0	0	0	0	0	0	0	0	0	0	0	0	0	0	0	0	0	0	0	0	0	0	0	0	0	0	0	0	0	0	0	0	0
LOC153684	0	0	0	0	0	0	0	0	0	0	0	0	0	0	0	0	0	0	0	0	1	0	0	0	0	0	0	0	0	0	0	0	0	0	0	0	0	0	0	0	0	0	0	0	0	0	0	0	0
LRRC4C	0	0	0	0	0	0	0	0	0	0	0	0	0	0	0	0	0	0	0	0	0	0	0	0	0	0	0	0	0	0	0	1	0	0	0	0	0	0	0	0	0	0	0	0	0	0	0	0	0
LRRC61	0	0	0	0	0	0	0	0	0	0	0	0	0	0	1	0	0	0	0	0	0	0	0	0	0	0	0	0	0	0	0	0	0	0	0	0	0	0	0	0	0	0	0	0	0	0	0	0	0
MAB21L1	0	0	0	0	0	0	0	0	0	0	0	0	0	0	0	0	0	0	0	0	1	0	0	0	0	0	0	0	0	0	0	0	0	0	0	0	0	0	0	0	0	0	0	0	0	0	0	0	0
LINC00336	0	0	0	0	0	0	0	0	0	0	0	0	0	0	0	0	0	0	0	0	0	0	0	0	0	0	0	0	0	0	0	0	0	0	0	0	0	0	1	0	0	0	0	0	0	0	0	0	0
LCLAT1	0	0	0	0	0	0	0	0	0	0	0	0	0	0	0	0	0	0	0	0	0	0	0	0	0	0	0	0	0	0	0	0	0	0	0	0	0	0	0	0	0	0	0	0	0	0	0	0	0
KATNB1	0	0	0	0	0	0	0	0	0	0	0	0	0	0	0	0	0	0	0	0	0	0	0	0	0	0	0	0	0	0	0	0	0	0	0	0	0	0	0	0	0	0	0	0	0	0	1	0	0
ITGB2-AS1	0	0	0	0	0	0	0	0	0	0	0	0	0	0	0	0	1	0	0	0	0	0	0	0	0	0	0	0	0	0	0	0	0	0	0	0	0	0	0	0	0	0	0	0	0	0	0	0	0
FRA10AC1	0	0	0	0	0	0	0	0	0	0	0	0	0	0	0	0	0	0	0	0	0	0	0	0	0	0	0	1	0	0	0	0	0	0	0	0	0	0	0	0	0	0	0	0	0	0	0	0	0
GADL1	0	0	0	0	0	0	0	0	0	0	0	0	0	0	0	0	0	0	0	0	0	0	0	0	0	0	0	0	0	0	0	0	0	0	0	0	0	0	0	0	0	0	0	0	0	0	0	0	0
GALNT2	0	0	0	0	0	0	0	0	0	0	0	0	0	0	0	0	0	0	0	0	0	0	0	0	0	0	0	0	0	0	0	0	0	0	0	0	0	0	0	0	0	0	0	0	0	0	0	0	0
GAS8	0	1	0	0	0	0	0	0	0	0	0	0	0	0	0	0	0	0	0	0	0	0	0	0	0	0	0	0	0	0	0	0	0	0	0	0	0	0	0	0	0	0	0	0	0	0	0	0	0
GATA4	0	0	0	0	0	0	0	0	0	1	0	0	0	0	0	0	0	0	0	0	0	0	0	0	0	0	0	0	0	0	0	0	0	0	0	0	0	0	0	0	0	0	0	0	0	0	0	0	0
GFI1	0	0	0	0	0	0	0	0	0	0	0	0	0	0	0	0	0	0	0	0	0	0	0	0	0	0	0	0	0	0	0	0	0	1	0	0	0	0	0	0	0	0	0	0	0	0	0	0	0
GPR39	0	0	0	0	0	0	0	0	0	0	0	0	0	0	0	0	0	0	0	0	0	0	0	0	0	0	0	0	1	0	0	0	0	0	0	0	0	0	0	0	0	0	0	0	0	0	0	0	0
GSDMD	0	0	0	0	0	0	0	0	0	0	0	0	0	0	0	0	0	0	0	0	0	0	0	0	0	0	0	0	0	0	0	0	0	0	0	0	0	0	0	0	0	0	0	0	0	0	0	0	0
HCG27	0	0	0	0	0	0	0	0	0	0	0	0	0	0	0	0	0	0	0	0	0	0	0	0	0	0	0	0	0	0	0	0	0	0	0	0	0	0	1	0	0	0	0	0	0	0	0	0	0
HELZ2	0	0	0	0	0	0	0	0	0	0	0	0	0	0	0	0	0	0	1	0	0	0	0	0	0	0	0	0	0	0	0	0	0	0	0	0	0	0	0	0	0	0	0	0	0	0	0	0	0
HIST1H2BB	0	1	0	0	0	0	0	0	0	0	0	0	0	0	0	0	0	0	0	0	0	0	0	0	0	0	0	0	0	0	0	0	0	0	0	0	0	0	0	0	0	0	0	0	0	0	0	0	0
HIST1H3C	0	1	0	0	0	0	0	0	0	0	0	0	0	0	0	0	0	0	0	0	0	0	0	0	0	0	0	0	0	0	0	0	0	0	0	0	0	0	0	0	0	0	0	0	0	0	0	0	0
HLA-E	0	0	0	0	0	0	0	0	0	0	0	0	0	0	0	0	0	0	0	0	0	0	0	0	0	0	0	0	0	0	0	0	0	0	0	0	0	0	0	0	0	0	0	0	0	0	0	0	0
HOXA-AS3	0	0	0	0	0	0	0	0	0	0	0	0	0	0	0	0	0	0	0	0	0	0	0	0	0	0	0	0	0	0	0	0	0	0	0	0	0	0	0	0	0	0	0	0	0	0	0	1	0
HSPB9	0	0	0	0	0	0	0	0	0	0	0	0	0	0	0	0	0	0	0	0	0	0	0	0	0	0	0	0	0	0	0	0	0	0	0	0	0	0	0	0	0	0	0	0	0	0	0	1	0
IRAIN	0	0	0	0	0	0	0	0	0	1	0	0	0	0	0	0	0	0	0	0	0	0	0	0	0	0	0	0	0	0	0	0	0	0	0	0	0	0	0	0	0	0	0	0	0	0	0	0	0
ISOC2	0	0	0	0	0	0	0	0	0	0	0	0	0	0	0	0	0	0	0	0	0	0	0	0	0	0	0	0	0	0	0	0	0	0	0	0	0	0	0	0	0	0	0	0	0	0	0	0	0
ZNF784	0	0	0	0	0	0	0	0	0	0	0	0	0	0	0	0	0	0	0	0	0	0	0	0	0	0	0	0	0	0	0	0	0	0	0	0	0	0	0	0	0	0	0	0	0	0	0	0	0
[truncated: 48 more columns]

## Sheet: ST7
Supplementary Table 7 - Candidate ALS epivariations.
List of genes annotated from epivariation univocally observed in ALS cases and absent in all controls.
GENES
OXGR1
UNC45A
HDDC3
MIR2277
GOLGA8B
GOLGA8A
FAM174A
FAM172A
FAN1
MIR662
HOTTIP
RPUSD1
RAB26
LOC105371430
PRSS42P
CFAP161
DIXDC1
EVX1-AS
EGFLAM
ERICH3
ZMAT2
RAD54B
RAB3GAP2
RWDD2B
RAB43
RALGAPA2
RAET1L
ZNF311
RASSF6
RBM44
RCC1
ZNF57
ZNF426
RPP30
TRIM41
ZNF649
ZNF577
OTUD6B-AS1
NIPA1
NKILA
ZNF713
NPAT
ORC5
OTUD6B
ZNF586
PLIN5
PNPO
PRDM8
ZNF649-AS1
PSMG3-AS1
ZDHHC14
SERF2
ZCCHC9
SCART1
SPAG8
SPRYD7
NEIL3
SUCLG2
SUCLG2-AS1
TTC22
TSTD1
SYCP2L
TESK2
TMEM161B-AS1
TRMT10C
TRIM31
SP2-AS1
TTC23
WDR86
WNK4
WFIKKN2
SGCE
SLC25A38
SLC6A5
UBE2C
VWA5B2
SLCO4C1
USF1
UCN3
SLFN12L
ATP5E
SNHG3
A1BG
LOC284798
NAALAD2
FAM20C
DAW1
DDX56
DPH1
DUSP19
ELF1
EXOSC6
FAM124B
FAM50B
GTF2I
FBXO47
FDFT1
FKBP11
GCFC2
GCM2
GFM1
GPR37L1
GPR75
GPR75-ASB3
CYTL1
CYP2E1
CUL3
CTHRC1
ATP5MC3
C2orf74
CABYR
CCDC163
CDC42SE1
CHMP4C
CKMT2-AS1
COPS9
CRACR2A
GTF2IRD1
MYL3
LOC441179
LLPH
LLPH-DT
LOC100507547
LOC101928222
LOC339803
H19
LXN
MAEL
MAST4
MIR4638
MMACHC
MUC21
LINC02036
LINC01742
LINC01623
HARS2
HCG21
HINT2
HLA-DMA
HPDL
HPS3
HYPK
INPP5F
IRAK1BP1
ISY1-RAB43
ITPRIPL1
KDELR1
KHDC3L
LDHD
LIME1
LINC00506
LINC01558
ZNF793-AS1
